# Supplementary material for: Integrating Embryonic Development and Evolutionary History to Characterize Tentacle-Specific Cell Types in a Ctenophore
Source: Mol Biol Evol. 2018 Aug 30;35(12):2940–56. doi: 10.1093/molbev/msy171 (PMC6278862; doi:10.1093/molbev/msy171)
Supplement: Supplementary Data [file msy171_supp.zip]

Archive with 4 entries (4 files):
- Supplementary_File_4_Figures.pdf
- Supplementary_File_1_Tables_NEW.xlsx
- Supplementary_File_2_adhesives.txt
- Supplementary_File_3_B_ovata_Sox.txt
