# Supplementary material for: Integrating Embryonic Development and Evolutionary History to Characterize Tentacle-Specific Cell Types in a Ctenophore
Source: Mol Biol Evol. 2018 Aug 30;35(12):2940–56. doi: 10.1093/molbev/msy171 (PMC6278862; doi:10.1093/molbev/msy171)
Supplement: Supplementary Data [file msy171_supp.zip › Supplementary_File_1_Tables_NEW.xlsx]

## Sheet: QT cluster gene IDs
Set (Colloblast or Tentacle)	Cluster	ML Gene IDs
C	1	ML023010a, ML223525a, ML04973a, ML03218a, ML04064a, ML01358a, ML023013a, ML15994a, ML01413a, ML150914a, ML039811a, ML015615a, ML07605a, ML231811a, ML08214a, ML12524a, ML02309a, ML005014a, ML15632a, ML01537a, ML023015a, ML257634a, ML049021a, ML035310a, ML004415a, ML005110a, ML04419a
C	2	ML082715a, ML50011a, ML003023a, ML065317a, ML07721a, ML46084a, ML35607a, ML07242a, ML01434a, ML047916a, ML398315a
T	1	ML216338a, ML11132a, ML25764a, ML14247a, ML148942a, ML056965a, ML189345a, ML223513a, ML11262a, ML073223a, ML074410a, ML23402a, ML273210a, ML010519a, ML17746a, ML074411a, ML02091a, ML35384a
T	2	ML05962a, ML13917a, ML01571a, ML01818a, ML16904a, ML154120a

## Sheet: IPScan - colloblast candidates
Protein Accession	MD5 digest	length	analysis	signature accession	signature description	start location	stop location	E-value	status of the match	date of the run	interpro annotation accession	interpro annotation description	GO annotation	pathways
ML020113a	898f46011191cc6f73654140d9bb8684	2242	ProSitePatterns	PS00010	Aspartic acid and asparagine hydroxylation site.	1991	2002	-	T	2017-12-10	IPR000152	EGF-type aspartate/asparagine hydroxylation site
ML020113a	898f46011191cc6f73654140d9bb8684	2242	ProSitePatterns	PS00010	Aspartic acid and asparagine hydroxylation site.	1893	1904	-	T	2017-12-10	IPR000152	EGF-type aspartate/asparagine hydroxylation site
ML056914a	a3137e29dfbdbfd8f4a14284cd6499c6	438	ProSitePatterns	PS00010	Aspartic acid and asparagine hydroxylation site.	64	75	-	T	2017-12-10	IPR000152	EGF-type aspartate/asparagine hydroxylation site
ML056914a	a3137e29dfbdbfd8f4a14284cd6499c6	438	ProSitePatterns	PS00010	Aspartic acid and asparagine hydroxylation site.	103	114	-	T	2017-12-10	IPR000152	EGF-type aspartate/asparagine hydroxylation site
ML056914a	a3137e29dfbdbfd8f4a14284cd6499c6	438	ProSitePatterns	PS00010	Aspartic acid and asparagine hydroxylation site.	156	167	-	T	2017-12-10	IPR000152	EGF-type aspartate/asparagine hydroxylation site
ML50011a	92928fc16b4a42d6dcea3aaf472ce8fc	1295	ProSitePatterns	PS00010	Aspartic acid and asparagine hydroxylation site.	1018	1029	-	T	2017-12-10	IPR000152	EGF-type aspartate/asparagine hydroxylation site
ML50011a	92928fc16b4a42d6dcea3aaf472ce8fc	1295	ProSitePatterns	PS00010	Aspartic acid and asparagine hydroxylation site.	1057	1068	-	T	2017-12-10	IPR000152	EGF-type aspartate/asparagine hydroxylation site
ML50011a	92928fc16b4a42d6dcea3aaf472ce8fc	1295	ProSitePatterns	PS00010	Aspartic acid and asparagine hydroxylation site.	1112	1123	-	T	2017-12-10	IPR000152	EGF-type aspartate/asparagine hydroxylation site
ML07495a	4d9d7ce56f50503ff0d81cba3f87a89d	653	Pfam	PF13676	TIR domain	19	107	7.2e-16	T	2017-12-10	IPR000157	Toll/interleukin-1 receptor homology (TIR) domain	GO:0005515|GO:0007165
ML005110a	526d5718fa5e50a80ccb5379d0c41d3d	848	PRINTS	PR00176	Sodium/chloride neurotransmitter symporter signature	461	482	5.1e-36	T	2017-12-10	IPR000175	Sodium:neurotransmitter symporter	GO:0005328|GO:0006836|GO:0016021
ML005110a	526d5718fa5e50a80ccb5379d0c41d3d	848	PRINTS	PR00176	Sodium/chloride neurotransmitter symporter signature	534	560	5.1e-36	T	2017-12-10	IPR000175	Sodium:neurotransmitter symporter	GO:0005328|GO:0006836|GO:0016021
ML005110a	526d5718fa5e50a80ccb5379d0c41d3d	848	PRINTS	PR00176	Sodium/chloride neurotransmitter symporter signature	490	509	5.1e-36	T	2017-12-10	IPR000175	Sodium:neurotransmitter symporter	GO:0005328|GO:0006836|GO:0016021
ML005110a	526d5718fa5e50a80ccb5379d0c41d3d	848	PRINTS	PR00176	Sodium/chloride neurotransmitter symporter signature	641	658	5.1e-36	T	2017-12-10	IPR000175	Sodium:neurotransmitter symporter	GO:0005328|GO:0006836|GO:0016021
ML005110a	526d5718fa5e50a80ccb5379d0c41d3d	848	Pfam	PF00209	Sodium:neurotransmitter symporter family	453	661	1.7e-71	T	2017-12-10	IPR000175	Sodium:neurotransmitter symporter	GO:0005328|GO:0006836|GO:0016021
ML005110a	526d5718fa5e50a80ccb5379d0c41d3d	848	ProSiteProfiles	PS50267	Sodium:neurotransmitter symporter family profile.	452	661	40.087	T	2017-12-10	IPR000175	Sodium:neurotransmitter symporter	GO:0005328|GO:0006836|GO:0016021
ML005110a	526d5718fa5e50a80ccb5379d0c41d3d	848	ProSiteProfiles	PS50267	Sodium:neurotransmitter symporter family profile.	662	775	11.978	T	2017-12-10	IPR000175	Sodium:neurotransmitter symporter	GO:0005328|GO:0006836|GO:0016021
ML005110a	526d5718fa5e50a80ccb5379d0c41d3d	848	ProSitePatterns	PS00610	Sodium:neurotransmitter symporter family signature 1.	477	491	-	T	2017-12-10	IPR000175	Sodium:neurotransmitter symporter	GO:0005328|GO:0006836|GO:0016021
ML04351a	10bdfe0af5139a994663f1b0c157c162	326	Pfam	PF00001	7 transmembrane receptor (rhodopsin family)	20	259	1.8e-20	T	2017-12-10	IPR000276	G protein-coupled receptor, rhodopsin-like	GO:0004930|GO:0007186|GO:0016021
ML04351a	10bdfe0af5139a994663f1b0c157c162	326	PRINTS	PR00237	Rhodopsin-like GPCR superfamily signature	242	268	2.4e-06	T	2017-12-10	IPR000276	G protein-coupled receptor, rhodopsin-like	GO:0004930|GO:0007186|GO:0016021
ML04351a	10bdfe0af5139a994663f1b0c157c162	326	PRINTS	PR00237	Rhodopsin-like GPCR superfamily signature	199	223	2.4e-06	T	2017-12-10	IPR000276	G protein-coupled receptor, rhodopsin-like	GO:0004930|GO:0007186|GO:0016021
ML138317a	54dac36ae7336b7bcf810629c5a92bb8	429	Pfam	PF00001	7 transmembrane receptor (rhodopsin family)	63	387	5.9e-22	T	2017-12-10	IPR000276	G protein-coupled receptor, rhodopsin-like	GO:0004930|GO:0007186|GO:0016021
ML138317a	54dac36ae7336b7bcf810629c5a92bb8	429	PRINTS	PR00237	Rhodopsin-like GPCR superfamily signature	369	395	6.8e-14	T	2017-12-10	IPR000276	G protein-coupled receptor, rhodopsin-like	GO:0004930|GO:0007186|GO:0016021
ML138317a	54dac36ae7336b7bcf810629c5a92bb8	429	PRINTS	PR00237	Rhodopsin-like GPCR superfamily signature	83	104	6.8e-14	T	2017-12-10	IPR000276	G protein-coupled receptor, rhodopsin-like	GO:0004930|GO:0007186|GO:0016021
ML138317a	54dac36ae7336b7bcf810629c5a92bb8	429	PRINTS	PR00237	Rhodopsin-like GPCR superfamily signature	47	71	6.8e-14	T	2017-12-10	IPR000276	G protein-coupled receptor, rhodopsin-like	GO:0004930|GO:0007186|GO:0016021
ML138317a	54dac36ae7336b7bcf810629c5a92bb8	429	PRINTS	PR00237	Rhodopsin-like GPCR superfamily signature	139	161	6.8e-14	T	2017-12-10	IPR000276	G protein-coupled receptor, rhodopsin-like	GO:0004930|GO:0007186|GO:0016021
ML138317a	54dac36ae7336b7bcf810629c5a92bb8	429	PRINTS	PR00237	Rhodopsin-like GPCR superfamily signature	250	273	6.8e-14	T	2017-12-10	IPR000276	G protein-coupled receptor, rhodopsin-like	GO:0004930|GO:0007186|GO:0016021
ML138317a	54dac36ae7336b7bcf810629c5a92bb8	429	PRINTS	PR00237	Rhodopsin-like GPCR superfamily signature	318	342	6.8e-14	T	2017-12-10	IPR000276	G protein-coupled receptor, rhodopsin-like	GO:0004930|GO:0007186|GO:0016021
ML199113a	837f8c8f6e61ee091c70c6046f534021	439	Pfam	PF00001	7 transmembrane receptor (rhodopsin family)	17	143	2.5e-18	T	2017-12-10	IPR000276	G protein-coupled receptor, rhodopsin-like	GO:0004930|GO:0007186|GO:0016021
ML199113a	837f8c8f6e61ee091c70c6046f534021	439	ProSitePatterns	PS00237	G-protein coupled receptors family 1 signature.	78	94	-	T	2017-12-10	IPR000276	G protein-coupled receptor, rhodopsin-like	GO:0004930|GO:0007186|GO:0016021
ML199113a	837f8c8f6e61ee091c70c6046f534021	439	PRINTS	PR00237	Rhodopsin-like GPCR superfamily signature	109	130	7.1e-08	T	2017-12-10	IPR000276	G protein-coupled receptor, rhodopsin-like	GO:0004930|GO:0007186|GO:0016021
ML199113a	837f8c8f6e61ee091c70c6046f534021	439	PRINTS	PR00237	Rhodopsin-like GPCR superfamily signature	30	51	7.1e-08	T	2017-12-10	IPR000276	G protein-coupled receptor, rhodopsin-like	GO:0004930|GO:0007186|GO:0016021
ML199113a	837f8c8f6e61ee091c70c6046f534021	439	PRINTS	PR00237	Rhodopsin-like GPCR superfamily signature	72	94	7.1e-08	T	2017-12-10	IPR000276	G protein-coupled receptor, rhodopsin-like	GO:0004930|GO:0007186|GO:0016021
ML28051a	671f3aa6f37471bc31a7215a6c44d44c	429	Pfam	PF00001	7 transmembrane receptor (rhodopsin family)	63	387	6.7e-22	T	2017-12-10	IPR000276	G protein-coupled receptor, rhodopsin-like	GO:0004930|GO:0007186|GO:0016021
ML28051a	671f3aa6f37471bc31a7215a6c44d44c	429	PRINTS	PR00237	Rhodopsin-like GPCR superfamily signature	83	104	1.3e-13	T	2017-12-10	IPR000276	G protein-coupled receptor, rhodopsin-like	GO:0004930|GO:0007186|GO:0016021
ML28051a	671f3aa6f37471bc31a7215a6c44d44c	429	PRINTS	PR00237	Rhodopsin-like GPCR superfamily signature	369	395	1.3e-13	T	2017-12-10	IPR000276	G protein-coupled receptor, rhodopsin-like	GO:0004930|GO:0007186|GO:0016021
ML28051a	671f3aa6f37471bc31a7215a6c44d44c	429	PRINTS	PR00237	Rhodopsin-like GPCR superfamily signature	139	161	1.3e-13	T	2017-12-10	IPR000276	G protein-coupled receptor, rhodopsin-like	GO:0004930|GO:0007186|GO:0016021
ML28051a	671f3aa6f37471bc31a7215a6c44d44c	429	PRINTS	PR00237	Rhodopsin-like GPCR superfamily signature	47	71	1.3e-13	T	2017-12-10	IPR000276	G protein-coupled receptor, rhodopsin-like	GO:0004930|GO:0007186|GO:0016021
ML28051a	671f3aa6f37471bc31a7215a6c44d44c	429	PRINTS	PR00237	Rhodopsin-like GPCR superfamily signature	250	273	1.3e-13	T	2017-12-10	IPR000276	G protein-coupled receptor, rhodopsin-like	GO:0004930|GO:0007186|GO:0016021
ML28051a	671f3aa6f37471bc31a7215a6c44d44c	429	PRINTS	PR00237	Rhodopsin-like GPCR superfamily signature	318	342	1.3e-13	T	2017-12-10	IPR000276	G protein-coupled receptor, rhodopsin-like	GO:0004930|GO:0007186|GO:0016021
ML047936a	efdf7ab3238385aa9b18d65d11a0d57b	216	PRINTS	PR00259	Transmembrane four family signature	47	75	4e-07	T	2017-12-10	IPR000301	Tetraspanin	GO:0016021
ML047936a	efdf7ab3238385aa9b18d65d11a0d57b	216	PRINTS	PR00259	Transmembrane four family signature	20	46	4e-07	T	2017-12-10	IPR000301	Tetraspanin	GO:0016021
ML047936a	efdf7ab3238385aa9b18d65d11a0d57b	216	PIRSF	PIRSF002419		5	215	3e-31	T	2017-12-10	IPR000301	Tetraspanin	GO:0016021
ML077614a	10440d3fc55b8f8aa8ec27c0d7a3064a	241	PRINTS	PR00259	Transmembrane four family signature	78	106	6.8e-15	T	2017-12-10	IPR000301	Tetraspanin	GO:0016021
ML077614a	10440d3fc55b8f8aa8ec27c0d7a3064a	241	PRINTS	PR00259	Transmembrane four family signature	51	77	6.8e-15	T	2017-12-10	IPR000301	Tetraspanin	GO:0016021
ML077614a	10440d3fc55b8f8aa8ec27c0d7a3064a	241	PRINTS	PR00259	Transmembrane four family signature	13	36	6.8e-15	T	2017-12-10	IPR000301	Tetraspanin	GO:0016021
ML077614a	10440d3fc55b8f8aa8ec27c0d7a3064a	241	PRINTS	PR00259	Transmembrane four family signature	205	231	6.8e-15	T	2017-12-10	IPR000301	Tetraspanin	GO:0016021
ML077614a	10440d3fc55b8f8aa8ec27c0d7a3064a	241	PIRSF	PIRSF002419		3	240	2.2e-33	T	2017-12-10	IPR000301	Tetraspanin	GO:0016021
ML00173a	39c275d0805404c9bf626a6549858ff9	288	CDD	cd00033	CCP	205	259	5.97624e-10	T	2017-12-10	IPR000436	Sushi/SCR/CCP domain
ML00173a	39c275d0805404c9bf626a6549858ff9	288	Pfam	PF00084	Sushi repeat (SCR repeat)	215	258	8.3e-12	T	2017-12-10	IPR000436	Sushi/SCR/CCP domain
ML00173a	39c275d0805404c9bf626a6549858ff9	288	ProSiteProfiles	PS50923	Sushi/CCP/SCR domain profile.	198	260	10.177	T	2017-12-10	IPR000436	Sushi/SCR/CCP domain
ML00173a	39c275d0805404c9bf626a6549858ff9	288	SMART	SM00032		200	258	1.9e-13	T	2017-12-10	IPR000436	Sushi/SCR/CCP domain
ML023012a	4b6133061d07368fdf0412c82cdc7733	301	CDD	cd00033	CCP	232	271	1.46197e-07	T	2017-12-10	IPR000436	Sushi/SCR/CCP domain
ML023012a	4b6133061d07368fdf0412c82cdc7733	301	Pfam	PF00084	Sushi repeat (SCR repeat)	227	271	1.5e-08	T	2017-12-10	IPR000436	Sushi/SCR/CCP domain
ML023012a	4b6133061d07368fdf0412c82cdc7733	301	ProSiteProfiles	PS50923	Sushi/CCP/SCR domain profile.	205	273	8.924	T	2017-12-10	IPR000436	Sushi/SCR/CCP domain
ML023012a	4b6133061d07368fdf0412c82cdc7733	301	SMART	SM00032		207	271	1.2e-08	T	2017-12-10	IPR000436	Sushi/SCR/CCP domain
ML023013a	5b639f612017f8767d641a20e143b7a9	289	CDD	cd00033	CCP	208	265	4.09316e-08	T	2017-12-10	IPR000436	Sushi/SCR/CCP domain
ML023013a	5b639f612017f8767d641a20e143b7a9	289	Pfam	PF00084	Sushi repeat (SCR repeat)	208	264	2.2e-08	T	2017-12-10	IPR000436	Sushi/SCR/CCP domain
ML023013a	5b639f612017f8767d641a20e143b7a9	289	ProSiteProfiles	PS50923	Sushi/CCP/SCR domain profile.	200	266	9.649	T	2017-12-10	IPR000436	Sushi/SCR/CCP domain
ML023013a	5b639f612017f8767d641a20e143b7a9	289	SMART	SM00032		202	264	1.2e-10	T	2017-12-10	IPR000436	Sushi/SCR/CCP domain
ML04418a	153f476cbf5a203b8a192fed20d5d65a	268	CDD	cd00033	CCP	223	262	2.73593e-10	T	2017-12-10	IPR000436	Sushi/SCR/CCP domain
ML04418a	153f476cbf5a203b8a192fed20d5d65a	268	Pfam	PF00084	Sushi repeat (SCR repeat)	216	261	4.5e-09	T	2017-12-10	IPR000436	Sushi/SCR/CCP domain
ML04418a	153f476cbf5a203b8a192fed20d5d65a	268	ProSiteProfiles	PS50923	Sushi/CCP/SCR domain profile.	197	263	10.25	T	2017-12-10	IPR000436	Sushi/SCR/CCP domain
ML04418a	153f476cbf5a203b8a192fed20d5d65a	268	SMART	SM00032		199	261	3.2e-11	T	2017-12-10	IPR000436	Sushi/SCR/CCP domain
ML04419a	bfd98bb2fecee9e308aa1f7d4ba0e382	767	CDD	cd00033	CCP	697	735	4.25653e-07	T	2017-12-10	IPR000436	Sushi/SCR/CCP domain
ML04419a	bfd98bb2fecee9e308aa1f7d4ba0e382	767	Pfam	PF00084	Sushi repeat (SCR repeat)	688	734	8.1e-09	T	2017-12-10	IPR000436	Sushi/SCR/CCP domain
ML04419a	bfd98bb2fecee9e308aa1f7d4ba0e382	767	ProSiteProfiles	PS50923	Sushi/CCP/SCR domain profile.	670	736	10.395	T	2017-12-10	IPR000436	Sushi/SCR/CCP domain
ML04419a	bfd98bb2fecee9e308aa1f7d4ba0e382	767	ProSiteProfiles	PS50923	Sushi/CCP/SCR domain profile.	362	439	6.314	T	2017-12-10	IPR000436	Sushi/SCR/CCP domain
ML04419a	bfd98bb2fecee9e308aa1f7d4ba0e382	767	ProSiteProfiles	PS50923	Sushi/CCP/SCR domain profile.	137	216	7.391	T	2017-12-10	IPR000436	Sushi/SCR/CCP domain
ML04419a	bfd98bb2fecee9e308aa1f7d4ba0e382	767	SMART	SM00032		139	214	3.6	T	2017-12-10	IPR000436	Sushi/SCR/CCP domain
ML04419a	bfd98bb2fecee9e308aa1f7d4ba0e382	767	SMART	SM00032		672	734	1.1e-05	T	2017-12-10	IPR000436	Sushi/SCR/CCP domain
ML07244a	183995e94b52f6b4555fc424e5da4762	281	CDD	cd00033	CCP	209	257	4.80426e-08	T	2017-12-10	IPR000436	Sushi/SCR/CCP domain
ML07244a	183995e94b52f6b4555fc424e5da4762	281	Pfam	PF00084	Sushi repeat (SCR repeat)	212	256	4.6e-07	T	2017-12-10	IPR000436	Sushi/SCR/CCP domain
ML07244a	183995e94b52f6b4555fc424e5da4762	281	ProSiteProfiles	PS50923	Sushi/CCP/SCR domain profile.	193	258	9.587	T	2017-12-10	IPR000436	Sushi/SCR/CCP domain
ML07244a	183995e94b52f6b4555fc424e5da4762	281	SMART	SM00032		195	256	2e-07	T	2017-12-10	IPR000436	Sushi/SCR/CCP domain
ML072813a	7e03d4bc9b2624914386ac4365bfa988	292	CDD	cd00033	CCP	197	259	1.1091e-09	T	2017-12-10	IPR000436	Sushi/SCR/CCP domain
ML072813a	7e03d4bc9b2624914386ac4365bfa988	292	Pfam	PF00084	Sushi repeat (SCR repeat)	197	258	2.5e-10	T	2017-12-10	IPR000436	Sushi/SCR/CCP domain
ML072813a	7e03d4bc9b2624914386ac4365bfa988	292	ProSiteProfiles	PS50923	Sushi/CCP/SCR domain profile.	195	260	9.877	T	2017-12-10	IPR000436	Sushi/SCR/CCP domain
ML072813a	7e03d4bc9b2624914386ac4365bfa988	292	SMART	SM00032		197	258	2.5e-09	T	2017-12-10	IPR000436	Sushi/SCR/CCP domain
ML072813a	7e03d4bc9b2624914386ac4365bfa988	292	SMART	SM00032		130	193	7.6	T	2017-12-10	IPR000436	Sushi/SCR/CCP domain
ML07605a	08fad171778920557c10ac0464ce67d7	277	CDD	cd00033	CCP	184	246	1.1291e-05	T	2017-12-10	IPR000436	Sushi/SCR/CCP domain
ML07605a	08fad171778920557c10ac0464ce67d7	277	Pfam	PF00084	Sushi repeat (SCR repeat)	184	245	2e-07	T	2017-12-10	IPR000436	Sushi/SCR/CCP domain
ML07605a	08fad171778920557c10ac0464ce67d7	277	ProSiteProfiles	PS50923	Sushi/CCP/SCR domain profile.	182	247	10.063	T	2017-12-10	IPR000436	Sushi/SCR/CCP domain
ML07605a	08fad171778920557c10ac0464ce67d7	277	SMART	SM00032		184	245	3.7e-08	T	2017-12-10	IPR000436	Sushi/SCR/CCP domain
ML079812a	b80adf4854e68ea2e2b1a8ae7d3ea5c5	315	CDD	cd00033	CCP	239	284	1.55695e-08	T	2017-12-10	IPR000436	Sushi/SCR/CCP domain
ML079812a	b80adf4854e68ea2e2b1a8ae7d3ea5c5	315	Pfam	PF00084	Sushi repeat (SCR repeat)	240	284	1.6e-08	T	2017-12-10	IPR000436	Sushi/SCR/CCP domain
ML079812a	b80adf4854e68ea2e2b1a8ae7d3ea5c5	315	ProSiteProfiles	PS50923	Sushi/CCP/SCR domain profile.	220	286	10.353	T	2017-12-10	IPR000436	Sushi/SCR/CCP domain
ML079812a	b80adf4854e68ea2e2b1a8ae7d3ea5c5	315	SMART	SM00032		222	284	4.2e-05	T	2017-12-10	IPR000436	Sushi/SCR/CCP domain
ML090224a	779573666aaa015a64c7d2bfb71f8dd0	326	CDD	cd00033	CCP	227	268	2.21737e-10	T	2017-12-10	IPR000436	Sushi/SCR/CCP domain
ML090224a	779573666aaa015a64c7d2bfb71f8dd0	326	Pfam	PF00084	Sushi repeat (SCR repeat)	214	268	3.1e-11	T	2017-12-10	IPR000436	Sushi/SCR/CCP domain
ML090224a	779573666aaa015a64c7d2bfb71f8dd0	326	ProSiteProfiles	PS50923	Sushi/CCP/SCR domain profile.	204	270	10.561	T	2017-12-10	IPR000436	Sushi/SCR/CCP domain
ML090224a	779573666aaa015a64c7d2bfb71f8dd0	326	SMART	SM00032		206	268	8.3e-13	T	2017-12-10	IPR000436	Sushi/SCR/CCP domain
ML149636a	c7c4159aac1cb4ff2b94261c180e1c5d	243	CDD	cd00033	CCP	165	209	1.61678e-07	T	2017-12-10	IPR000436	Sushi/SCR/CCP domain
ML149636a	c7c4159aac1cb4ff2b94261c180e1c5d	243	Pfam	PF00084	Sushi repeat (SCR repeat)	172	209	0.00016	T	2017-12-10	IPR000436	Sushi/SCR/CCP domain
ML149636a	c7c4159aac1cb4ff2b94261c180e1c5d	243	ProSiteProfiles	PS50923	Sushi/CCP/SCR domain profile.	147	211	8.789	T	2017-12-10	IPR000436	Sushi/SCR/CCP domain
ML149636a	c7c4159aac1cb4ff2b94261c180e1c5d	243	SMART	SM00032		149	209	2e-05	T	2017-12-10	IPR000436	Sushi/SCR/CCP domain
ML17015a	2a90eaab535000d7ea3b97c78ea49f45	295	CDD	cd00033	CCP	206	270	0.00307465	T	2017-12-10	IPR000436	Sushi/SCR/CCP domain
ML17015a	2a90eaab535000d7ea3b97c78ea49f45	295	Pfam	PF00084	Sushi repeat (SCR repeat)	219	269	1.2e-05	T	2017-12-10	IPR000436	Sushi/SCR/CCP domain
ML17015a	2a90eaab535000d7ea3b97c78ea49f45	295	ProSiteProfiles	PS50923	Sushi/CCP/SCR domain profile.	204	271	8.489	T	2017-12-10	IPR000436	Sushi/SCR/CCP domain
ML17015a	2a90eaab535000d7ea3b97c78ea49f45	295	SMART	SM00032		206	269	0.0011	T	2017-12-10	IPR000436	Sushi/SCR/CCP domain
ML216351a	72c16a6a6437e0af7d07ed9ee6803107	271	CDD	cd00033	CCP	226	269	7.16834e-05	T	2017-12-10	IPR000436	Sushi/SCR/CCP domain
ML216351a	72c16a6a6437e0af7d07ed9ee6803107	271	Pfam	PF00084	Sushi repeat (SCR repeat)	222	269	0.00096	T	2017-12-10	IPR000436	Sushi/SCR/CCP domain
ML216351a	72c16a6a6437e0af7d07ed9ee6803107	271	ProSiteProfiles	PS50923	Sushi/CCP/SCR domain profile.	205	271	8.323	T	2017-12-10	IPR000436	Sushi/SCR/CCP domain
ML216351a	72c16a6a6437e0af7d07ed9ee6803107	271	SMART	SM00032		207	269	0.0046	T	2017-12-10	IPR000436	Sushi/SCR/CCP domain
ML33072a	a888726c199704667ebae9fc8f451e6e	1946	CDD	cd00033	CCP	1551	1594	1.9382e-05	T	2017-12-10	IPR000436	Sushi/SCR/CCP domain
ML33072a	a888726c199704667ebae9fc8f451e6e	1946	CDD	cd00033	CCP	1614	1647	0.00101304	T	2017-12-10	IPR000436	Sushi/SCR/CCP domain
ML33072a	a888726c199704667ebae9fc8f451e6e	1946	CDD	cd00033	CCP	1689	1722	0.00111796	T	2017-12-10	IPR000436	Sushi/SCR/CCP domain
ML33072a	a888726c199704667ebae9fc8f451e6e	1946	Pfam	PF00084	Sushi repeat (SCR repeat)	1548	1594	1.4e-05	T	2017-12-10	IPR000436	Sushi/SCR/CCP domain
ML33072a	a888726c199704667ebae9fc8f451e6e	1946	Pfam	PF00084	Sushi repeat (SCR repeat)	1675	1722	3e-06	T	2017-12-10	IPR000436	Sushi/SCR/CCP domain
ML33072a	a888726c199704667ebae9fc8f451e6e	1946	Pfam	PF00084	Sushi repeat (SCR repeat)	1615	1652	0.00044	T	2017-12-10	IPR000436	Sushi/SCR/CCP domain
ML33072a	a888726c199704667ebae9fc8f451e6e	1946	ProSiteProfiles	PS50923	Sushi/CCP/SCR domain profile.	1658	1724	9.401	T	2017-12-10	IPR000436	Sushi/SCR/CCP domain
ML33072a	a888726c199704667ebae9fc8f451e6e	1946	ProSiteProfiles	PS50923	Sushi/CCP/SCR domain profile.	1538	1596	8.593	T	2017-12-10	IPR000436	Sushi/SCR/CCP domain
ML33072a	a888726c199704667ebae9fc8f451e6e	1946	ProSiteProfiles	PS50923	Sushi/CCP/SCR domain profile.	1467	1536	7.06	T	2017-12-10	IPR000436	Sushi/SCR/CCP domain
ML33072a	a888726c199704667ebae9fc8f451e6e	1946	ProSiteProfiles	PS50923	Sushi/CCP/SCR domain profile.	1599	1654	8.075	T	2017-12-10	IPR000436	Sushi/SCR/CCP domain
ML33072a	a888726c199704667ebae9fc8f451e6e	1946	SMART	SM00032		1601	1652	0.00053	T	2017-12-10	IPR000436	Sushi/SCR/CCP domain
ML33072a	a888726c199704667ebae9fc8f451e6e	1946	SMART	SM00032		1540	1594	2e-07	T	2017-12-10	IPR000436	Sushi/SCR/CCP domain
ML33072a	a888726c199704667ebae9fc8f451e6e	1946	SMART	SM00032		1660	1722	8.4e-06	T	2017-12-10	IPR000436	Sushi/SCR/CCP domain
ML33072a	a888726c199704667ebae9fc8f451e6e	1946	SMART	SM00032		1469	1534	0.56	T	2017-12-10	IPR000436	Sushi/SCR/CCP domain
ML49551a	5277b7367a9380e0aa91ac7f61fa90c9	209	CDD	cd00033	CCP	110	151	7.0727e-10	T	2017-12-10	IPR000436	Sushi/SCR/CCP domain
ML49551a	5277b7367a9380e0aa91ac7f61fa90c9	209	Pfam	PF00084	Sushi repeat (SCR repeat)	97	151	1.2e-11	T	2017-12-10	IPR000436	Sushi/SCR/CCP domain
ML49551a	5277b7367a9380e0aa91ac7f61fa90c9	209	ProSiteProfiles	PS50923	Sushi/CCP/SCR domain profile.	87	153	10.478	T	2017-12-10	IPR000436	Sushi/SCR/CCP domain
ML49551a	5277b7367a9380e0aa91ac7f61fa90c9	209	SMART	SM00032		89	151	1.2e-12	T	2017-12-10	IPR000436	Sushi/SCR/CCP domain
ML11829a	7f3829c559c4b946d0ad6ad7d833c9bd	1036	Pfam	PF00078	Reverse transcriptase (RNA-dependent DNA polymerase)	493	707	1.4e-30	T	2017-12-10	IPR000477	Reverse transcriptase domain
ML11829a	7f3829c559c4b946d0ad6ad7d833c9bd	1036	ProSiteProfiles	PS50878	Reverse transcriptase (RT) catalytic domain profile.	472	712	11.049	T	2017-12-10	IPR000477	Reverse transcriptase domain
ML17019a	b90840fe107fcc661f691574a578b7c8	200	Pfam	PF00078	Reverse transcriptase (RNA-dependent DNA polymerase)	92	197	2.6e-16	T	2017-12-10	IPR000477	Reverse transcriptase domain
ML074911a	c0ef5dc8b21af6b79718d84e6b462973	355	Pfam	PF00531	Death domain	281	353	1.2e-08	T	2017-12-10	IPR000488	Death domain	GO:0005515|GO:0007165
ML074911a	c0ef5dc8b21af6b79718d84e6b462973	355	ProSiteProfiles	PS50017	Death domain profile.	290	354	12.319	T	2017-12-10	IPR000488	Death domain	GO:0005515|GO:0007165
ML305522a	d3c44795ffa260486619d61da7422e3d	379	Pfam	PF00104	Ligand-binding domain of nuclear hormone receptor	188	354	2.8e-22	T	2017-12-10	IPR000536	Nuclear hormone receptor, ligand-binding domain	GO:0006355|GO:0043401	Reactome: R-HSA-383280	Nuclear Receptor transcription pathway
ML305522a	d3c44795ffa260486619d61da7422e3d	379	SMART	SM00430		192	347	1.1e-23	T	2017-12-10	IPR000536	Nuclear hormone receptor, ligand-binding domain	GO:0006355|GO:0043401	Reactome: R-HSA-383280	Nuclear Receptor transcription pathway
ML15994a	5a4fdc1f9a6a663253dbfc27df4ebf24	383	Pfam	PF00112	Papain family cysteine protease	115	322	3.9e-47	T	2017-12-10	IPR000668	Peptidase C1A, papain C-terminal	GO:0006508|GO:0008234
ML15994a	5a4fdc1f9a6a663253dbfc27df4ebf24	383	SMART	SM00645		113	330	1.1e-51	T	2017-12-10	IPR000668	Peptidase C1A, papain C-terminal	GO:0006508|GO:0008234
ML01537a	04b7124adee2ad97ac773da2d820ba5a	704	ProSiteProfiles	PS51162	Thyroglobulin type-1 domain profile.	369	433	9.519	T	2017-12-10	IPR000716	Thyroglobulin type-1
ML01537a	04b7124adee2ad97ac773da2d820ba5a	704	Pfam	PF00086	Thyroglobulin type-1 repeat	381	418	3.1e-10	T	2017-12-10	IPR000716	Thyroglobulin type-1
ML01537a	04b7124adee2ad97ac773da2d820ba5a	704	SMART	SM00211		389	424	0.003	T	2017-12-10	IPR000716	Thyroglobulin type-1
ML07242a	9b181638af067195507da409b005f8af	670	Pfam	PF00069	Protein kinase domain	55	327	1.6e-47	T	2017-12-10	IPR000719	Protein kinase domain	GO:0004672|GO:0005524|GO:0006468
ML07242a	9b181638af067195507da409b005f8af	670	ProSiteProfiles	PS50011	Protein kinase domain profile.	52	332	40.372	T	2017-12-10	IPR000719	Protein kinase domain	GO:0004672|GO:0005524|GO:0006468
ML07243a	5632b81d44f4f6479281a1d2491e3176	530	ProSiteProfiles	PS50011	Protein kinase domain profile.	1	185	29.178	T	2017-12-10	IPR000719	Protein kinase domain	GO:0004672|GO:0005524|GO:0006468
ML020113a	898f46011191cc6f73654140d9bb8684	2242	ProSiteProfiles	PS50026	EGF-like domain profile.	1975	2015	10.577	T	2017-12-10	IPR000742	EGF-like domain
ML020113a	898f46011191cc6f73654140d9bb8684	2242	ProSiteProfiles	PS50026	EGF-like domain profile.	1636	1677	6.748	T	2017-12-10	IPR000742	EGF-like domain
ML020113a	898f46011191cc6f73654140d9bb8684	2242	ProSiteProfiles	PS50026	EGF-like domain profile.	1879	1916	14.342	T	2017-12-10	IPR000742	EGF-like domain
ML020113a	898f46011191cc6f73654140d9bb8684	2242	ProSiteProfiles	PS50026	EGF-like domain profile.	1840	1878	10.647	T	2017-12-10	IPR000742	EGF-like domain
ML020113a	898f46011191cc6f73654140d9bb8684	2242	ProSiteProfiles	PS50026	EGF-like domain profile.	1917	1961	7.979	T	2017-12-10	IPR000742	EGF-like domain
ML020113a	898f46011191cc6f73654140d9bb8684	2242	SMART	SM00181		1639	1677	77	T	2017-12-10	IPR000742	EGF-like domain
ML020113a	898f46011191cc6f73654140d9bb8684	2242	SMART	SM00181		1882	1916	1.2e-05	T	2017-12-10	IPR000742	EGF-like domain
ML020113a	898f46011191cc6f73654140d9bb8684	2242	SMART	SM00181		1978	2015	1.4	T	2017-12-10	IPR000742	EGF-like domain
ML020113a	898f46011191cc6f73654140d9bb8684	2242	SMART	SM00181		1843	1878	0.051	T	2017-12-10	IPR000742	EGF-like domain
ML020113a	898f46011191cc6f73654140d9bb8684	2242	SMART	SM00181		1920	1961	3.2	T	2017-12-10	IPR000742	EGF-like domain
ML056914a	a3137e29dfbdbfd8f4a14284cd6499c6	438	ProSiteProfiles	PS50026	EGF-like domain profile.	88	127	10.546	T	2017-12-10	IPR000742	EGF-like domain
ML056914a	a3137e29dfbdbfd8f4a14284cd6499c6	438	ProSiteProfiles	PS50026	EGF-like domain profile.	141	180	12.274	T	2017-12-10	IPR000742	EGF-like domain
ML056914a	a3137e29dfbdbfd8f4a14284cd6499c6	438	ProSiteProfiles	PS50026	EGF-like domain profile.	17	49	7.011	T	2017-12-10	IPR000742	EGF-like domain
ML056914a	a3137e29dfbdbfd8f4a14284cd6499c6	438	ProSiteProfiles	PS50026	EGF-like domain profile.	50	87	13.792	T	2017-12-10	IPR000742	EGF-like domain
ML056914a	a3137e29dfbdbfd8f4a14284cd6499c6	438	SMART	SM00181		91	127	0.62	T	2017-12-10	IPR000742	EGF-like domain
ML056914a	a3137e29dfbdbfd8f4a14284cd6499c6	438	SMART	SM00181		53	87	3.4e-06	T	2017-12-10	IPR000742	EGF-like domain
ML056914a	a3137e29dfbdbfd8f4a14284cd6499c6	438	SMART	SM00181		144	180	0.059	T	2017-12-10	IPR000742	EGF-like domain
ML056914a	a3137e29dfbdbfd8f4a14284cd6499c6	438	SMART	SM00181		15	49	0.17	T	2017-12-10	IPR000742	EGF-like domain
ML50011a	92928fc16b4a42d6dcea3aaf472ce8fc	1295	ProSiteProfiles	PS50026	EGF-like domain profile.	835	873	8.371	T	2017-12-10	IPR000742	EGF-like domain
ML50011a	92928fc16b4a42d6dcea3aaf472ce8fc	1295	ProSiteProfiles	PS50026	EGF-like domain profile.	1096	1136	11.56	T	2017-12-10	IPR000742	EGF-like domain
ML50011a	92928fc16b4a42d6dcea3aaf472ce8fc	1295	ProSiteProfiles	PS50026	EGF-like domain profile.	961	1003	7.852	T	2017-12-10	IPR000742	EGF-like domain
ML50011a	92928fc16b4a42d6dcea3aaf472ce8fc	1295	ProSiteProfiles	PS50026	EGF-like domain profile.	1004	1039	12.791	T	2017-12-10	IPR000742	EGF-like domain
ML50011a	92928fc16b4a42d6dcea3aaf472ce8fc	1295	ProSiteProfiles	PS50026	EGF-like domain profile.	1042	1078	12.136	T	2017-12-10	IPR000742	EGF-like domain
ML50011a	92928fc16b4a42d6dcea3aaf472ce8fc	1295	SMART	SM00181		1099	1136	3.7	T	2017-12-10	IPR000742	EGF-like domain
ML50011a	92928fc16b4a42d6dcea3aaf472ce8fc	1295	SMART	SM00181		1007	1041	0.00054	T	2017-12-10	IPR000742	EGF-like domain
ML50011a	92928fc16b4a42d6dcea3aaf472ce8fc	1295	SMART	SM00181		954	1003	15	T	2017-12-10	IPR000742	EGF-like domain
ML50011a	92928fc16b4a42d6dcea3aaf472ce8fc	1295	SMART	SM00181		1045	1081	0.079	T	2017-12-10	IPR000742	EGF-like domain
ML50011a	92928fc16b4a42d6dcea3aaf472ce8fc	1295	SMART	SM00181		838	877	0.029	T	2017-12-10	IPR000742	EGF-like domain
ML398315a	465b2024f6168b00a4759df3a30451f3	556	Pfam	PF00609	Diacylglycerol kinase accessory domain	467	537	4.8e-20	T	2017-12-10	IPR000756	Diacylglycerol kinase, accessory domain	GO:0004143|GO:0007205	KEGG: 00561+2.7.1.107|KEGG: 00564+2.7.1.107|KEGG: 04070+2.7.1.107|MetaCyc: PWY-7039|MetaCyc: PWY-7817|Reactome: R-HSA-114508	Effects of PIP2 hydrolysis
ML398315a	465b2024f6168b00a4759df3a30451f3	556	SMART	SM00045		467	552	1.1e-07	T	2017-12-10	IPR000756	Diacylglycerol kinase, accessory domain	GO:0004143|GO:0007205	KEGG: 00561+2.7.1.107|KEGG: 00564+2.7.1.107|KEGG: 04070+2.7.1.107|MetaCyc: PWY-7039|MetaCyc: PWY-7817|Reactome: R-HSA-114508	Effects of PIP2 hydrolysis
ML09775a	50959b6f3be811a797e3e3ff97903d06	2764	CDD	cd00161	RICIN	1227	1309	0.000313343	T	2017-12-10	IPR000772	Ricin B, lectin domain
ML005110a	526d5718fa5e50a80ccb5379d0c41d3d	848	Pfam	PF00685	Sulfotransferase domain	194	394	1.8e-41	T	2017-12-10	IPR000863	Sulfotransferase domain	GO:0008146
ML08379a	2467415794a1e58ffe5a3ceb33b7b72b	231	Pfam	PF00685	Sulfotransferase domain	39	221	1.3e-13	T	2017-12-10	IPR000863	Sulfotransferase domain	GO:0008146
ML14871a	1be0d6ed60e5bcc43abf73e6399cf857	897	Pfam	PF00090	Thrombospondin type 1 domain	781	832	4.7e-08	T	2017-12-10	IPR000884	Thrombospondin type-1 (TSP1) repeat
ML14871a	1be0d6ed60e5bcc43abf73e6399cf857	897	Pfam	PF00090	Thrombospondin type 1 domain	694	743	1.5e-08	T	2017-12-10	IPR000884	Thrombospondin type-1 (TSP1) repeat
ML14871a	1be0d6ed60e5bcc43abf73e6399cf857	897	ProSiteProfiles	PS50092	Thrombospondin type-1 (TSP1) repeat profile.	689	744	13.106	T	2017-12-10	IPR000884	Thrombospondin type-1 (TSP1) repeat
ML14871a	1be0d6ed60e5bcc43abf73e6399cf857	897	ProSiteProfiles	PS50092	Thrombospondin type-1 (TSP1) repeat profile.	777	833	13.54	T	2017-12-10	IPR000884	Thrombospondin type-1 (TSP1) repeat
ML14871a	1be0d6ed60e5bcc43abf73e6399cf857	897	SMART	SM00209		692	744	2.6e-11	T	2017-12-10	IPR000884	Thrombospondin type-1 (TSP1) repeat
ML14871a	1be0d6ed60e5bcc43abf73e6399cf857	897	SMART	SM00209		780	833	9.1e-14	T	2017-12-10	IPR000884	Thrombospondin type-1 (TSP1) repeat
ML03218a	f60d4597dbc784aa9ed8f0025ac5dff7	393	ProSiteProfiles	PS50007	Phosphatidylinositol-specific phospholipase X-box domain profile.	55	213	10.799	T	2017-12-10	IPR000909	Phosphatidylinositol-specific phospholipase C, X domain
ML020113a	898f46011191cc6f73654140d9bb8684	2242	Pfam	PF00337	Galactoside-binding lectin	859	954	3.8e-18	T	2017-12-10	IPR001079	Galectin, carbohydrate recognition domain	GO:0030246
ML020113a	898f46011191cc6f73654140d9bb8684	2242	ProSiteProfiles	PS51304	Galactoside-binding lectin (galectin) domain profile.	854	987	25.598	T	2017-12-10	IPR001079	Galectin, carbohydrate recognition domain	GO:0030246
ML020113a	898f46011191cc6f73654140d9bb8684	2242	CDD	cd00070	GLECT	861	952	5.57431e-25	T	2017-12-10	IPR001079	Galectin, carbohydrate recognition domain	GO:0030246
ML020113a	898f46011191cc6f73654140d9bb8684	2242	SMART	SM00276		853	987	3e-14	T	2017-12-10	IPR001079	Galectin, carbohydrate recognition domain	GO:0030246
ML020113a	898f46011191cc6f73654140d9bb8684	2242	SMART	SM00908		858	986	2.5e-13	T	2017-12-10	IPR001079	Galectin, carbohydrate recognition domain	GO:0030246
ML07495a	4d9d7ce56f50503ff0d81cba3f87a89d	653	Pfam	PF00337	Galactoside-binding lectin	514	599	2.6e-09	T	2017-12-10	IPR001079	Galectin, carbohydrate recognition domain	GO:0030246
ML07495a	4d9d7ce56f50503ff0d81cba3f87a89d	653	Pfam	PF00337	Galactoside-binding lectin	205	322	1.3e-11	T	2017-12-10	IPR001079	Galectin, carbohydrate recognition domain	GO:0030246
ML07495a	4d9d7ce56f50503ff0d81cba3f87a89d	653	ProSiteProfiles	PS51304	Galactoside-binding lectin (galectin) domain profile.	506	646	18.451	T	2017-12-10	IPR001079	Galectin, carbohydrate recognition domain	GO:0030246
ML07495a	4d9d7ce56f50503ff0d81cba3f87a89d	653	ProSiteProfiles	PS51304	Galactoside-binding lectin (galectin) domain profile.	358	500	9.27	T	2017-12-10	IPR001079	Galectin, carbohydrate recognition domain	GO:0030246
ML07495a	4d9d7ce56f50503ff0d81cba3f87a89d	653	ProSiteProfiles	PS51304	Galactoside-binding lectin (galectin) domain profile.	204	345	23.549	T	2017-12-10	IPR001079	Galectin, carbohydrate recognition domain	GO:0030246
ML07495a	4d9d7ce56f50503ff0d81cba3f87a89d	653	CDD	cd00070	GLECT	205	319	3.9583e-18	T	2017-12-10	IPR001079	Galectin, carbohydrate recognition domain	GO:0030246
ML07495a	4d9d7ce56f50503ff0d81cba3f87a89d	653	SMART	SM00908		208	330	2e-06	T	2017-12-10	IPR001079	Galectin, carbohydrate recognition domain	GO:0030246
ML07495a	4d9d7ce56f50503ff0d81cba3f87a89d	653	SMART	SM00908		510	639	0.00089	T	2017-12-10	IPR001079	Galectin, carbohydrate recognition domain	GO:0030246
ML07495a	4d9d7ce56f50503ff0d81cba3f87a89d	653	SMART	SM00276		200	334	0.00013	T	2017-12-10	IPR001079	Galectin, carbohydrate recognition domain	GO:0030246
ML07495a	4d9d7ce56f50503ff0d81cba3f87a89d	653	SMART	SM00276		501	638	0.0055	T	2017-12-10	IPR001079	Galectin, carbohydrate recognition domain	GO:0030246
ML002231a	9f01a90bb6b3836aa6d9b37f5df8aa89	502	Pfam	PF00067	Cytochrome P450	33	486	1.2e-46	T	2017-12-10	IPR001128	Cytochrome P450	GO:0005506|GO:0016705|GO:0020037|GO:0055114
ML002231a	9f01a90bb6b3836aa6d9b37f5df8aa89	502	PRINTS	PR00385	P450 superfamily signature	432	441	9.8e-06	T	2017-12-10	IPR001128	Cytochrome P450	GO:0005506|GO:0016705|GO:0020037|GO:0055114
ML002231a	9f01a90bb6b3836aa6d9b37f5df8aa89	502	PRINTS	PR00385	P450 superfamily signature	323	336	9.8e-06	T	2017-12-10	IPR001128	Cytochrome P450	GO:0005506|GO:0016705|GO:0020037|GO:0055114
ML002231a	9f01a90bb6b3836aa6d9b37f5df8aa89	502	PRINTS	PR00385	P450 superfamily signature	354	365	9.8e-06	T	2017-12-10	IPR001128	Cytochrome P450	GO:0005506|GO:0016705|GO:0020037|GO:0055114
ML002231a	9f01a90bb6b3836aa6d9b37f5df8aa89	502	PRINTS	PR00385	P450 superfamily signature	441	452	9.8e-06	T	2017-12-10	IPR001128	Cytochrome P450	GO:0005506|GO:0016705|GO:0020037|GO:0055114
ML04064a	220e352bf48e3f1ba16a9dfec68d3e1d	476	Pfam	PF00067	Cytochrome P450	13	460	2.5e-48	T	2017-12-10	IPR001128	Cytochrome P450	GO:0005506|GO:0016705|GO:0020037|GO:0055114
ML04064a	220e352bf48e3f1ba16a9dfec68d3e1d	476	PRINTS	PR00385	P450 superfamily signature	417	428	3.5e-05	T	2017-12-10	IPR001128	Cytochrome P450	GO:0005506|GO:0016705|GO:0020037|GO:0055114
ML04064a	220e352bf48e3f1ba16a9dfec68d3e1d	476	PRINTS	PR00385	P450 superfamily signature	408	417	3.5e-05	T	2017-12-10	IPR001128	Cytochrome P450	GO:0005506|GO:0016705|GO:0020037|GO:0055114
ML04064a	220e352bf48e3f1ba16a9dfec68d3e1d	476	PRINTS	PR00385	P450 superfamily signature	300	313	3.5e-05	T	2017-12-10	IPR001128	Cytochrome P450	GO:0005506|GO:0016705|GO:0020037|GO:0055114
ML04064a	220e352bf48e3f1ba16a9dfec68d3e1d	476	PRINTS	PR00385	P450 superfamily signature	331	342	3.5e-05	T	2017-12-10	IPR001128	Cytochrome P450	GO:0005506|GO:0016705|GO:0020037|GO:0055114
ML049021a	01ecad69e1002b942e45169efc5173a9	551	Pfam	PF00067	Cytochrome P450	84	536	6.1e-47	T	2017-12-10	IPR001128	Cytochrome P450	GO:0005506|GO:0016705|GO:0020037|GO:0055114
ML049021a	01ecad69e1002b942e45169efc5173a9	551	PRINTS	PR00385	P450 superfamily signature	485	496	1.7e-06	T	2017-12-10	IPR001128	Cytochrome P450	GO:0005506|GO:0016705|GO:0020037|GO:0055114
ML049021a	01ecad69e1002b942e45169efc5173a9	551	PRINTS	PR00385	P450 superfamily signature	476	485	1.7e-06	T	2017-12-10	IPR001128	Cytochrome P450	GO:0005506|GO:0016705|GO:0020037|GO:0055114
ML049021a	01ecad69e1002b942e45169efc5173a9	551	PRINTS	PR00385	P450 superfamily signature	126	139	1.7e-06	T	2017-12-10	IPR001128	Cytochrome P450	GO:0005506|GO:0016705|GO:0020037|GO:0055114
ML049021a	01ecad69e1002b942e45169efc5173a9	551	PRINTS	PR00385	P450 superfamily signature	401	412	1.7e-06	T	2017-12-10	IPR001128	Cytochrome P450	GO:0005506|GO:0016705|GO:0020037|GO:0055114
ML12524a	9ce71f78e8c61209bb14431830977f4b	499	Pfam	PF00067	Cytochrome P450	33	482	3.3e-49	T	2017-12-10	IPR001128	Cytochrome P450	GO:0005506|GO:0016705|GO:0020037|GO:0055114
ML12524a	9ce71f78e8c61209bb14431830977f4b	499	PRINTS	PR00385	P450 superfamily signature	85	98	5.2e-05	T	2017-12-10	IPR001128	Cytochrome P450	GO:0005506|GO:0016705|GO:0020037|GO:0055114
ML12524a	9ce71f78e8c61209bb14431830977f4b	499	PRINTS	PR00385	P450 superfamily signature	348	359	5.2e-05	T	2017-12-10	IPR001128	Cytochrome P450	GO:0005506|GO:0016705|GO:0020037|GO:0055114
ML12524a	9ce71f78e8c61209bb14431830977f4b	499	PRINTS	PR00385	P450 superfamily signature	431	442	5.2e-05	T	2017-12-10	IPR001128	Cytochrome P450	GO:0005506|GO:0016705|GO:0020037|GO:0055114
ML12524a	9ce71f78e8c61209bb14431830977f4b	499	PRINTS	PR00385	P450 superfamily signature	422	431	5.2e-05	T	2017-12-10	IPR001128	Cytochrome P450	GO:0005506|GO:0016705|GO:0020037|GO:0055114
ML20765a	68970e5058779402cfbb92e32d970e05	495	Pfam	PF00067	Cytochrome P450	33	480	3.6e-47	T	2017-12-10	IPR001128	Cytochrome P450	GO:0005506|GO:0016705|GO:0020037|GO:0055114
ML009152a	a39766189825dc8d878d44b9c2f58a60	285	ProSiteProfiles	PS51144	Alpha-carbonic anhydrases profile.	25	259	35.902	T	2017-12-10	IPR001148	Alpha carbonic anhydrase
ML009152a	a39766189825dc8d878d44b9c2f58a60	285	Pfam	PF00194	Eukaryotic-type carbonic anhydrase	28	257	5e-42	T	2017-12-10	IPR001148	Alpha carbonic anhydrase
ML009152a	a39766189825dc8d878d44b9c2f58a60	285	SMART	SM01057		27	259	3.5e-34	T	2017-12-10	IPR001148	Alpha carbonic anhydrase
ML01591a	e5ff893929afbb66a30794730b94f00b	289	ProSiteProfiles	PS51144	Alpha-carbonic anhydrases profile.	19	255	31.512	T	2017-12-10	IPR001148	Alpha carbonic anhydrase
ML01591a	e5ff893929afbb66a30794730b94f00b	289	Pfam	PF00194	Eukaryotic-type carbonic anhydrase	20	253	4.3e-36	T	2017-12-10	IPR001148	Alpha carbonic anhydrase
ML01591a	e5ff893929afbb66a30794730b94f00b	289	SMART	SM01057		21	255	1.5e-29	T	2017-12-10	IPR001148	Alpha carbonic anhydrase
ML09775a	50959b6f3be811a797e3e3ff97903d06	2764	Pfam	PF00530	Scavenger receptor cysteine-rich domain	2406	2498	5.6e-13	T	2017-12-10	IPR001190	SRCR domain	GO:0005044|GO:0016020
ML09775a	50959b6f3be811a797e3e3ff97903d06	2764	ProSiteProfiles	PS50287	SRCR domain profile.	2394	2499	17.547	T	2017-12-10	IPR001190	SRCR domain	GO:0005044|GO:0016020
ML20761a	ea80e3fab15bdf98da3ba9ada6738858	1683	Pfam	PF00530	Scavenger receptor cysteine-rich domain	1543	1638	2.4e-14	T	2017-12-10	IPR001190	SRCR domain	GO:0005044|GO:0016020
ML20761a	ea80e3fab15bdf98da3ba9ada6738858	1683	ProSiteProfiles	PS50287	SRCR domain profile.	1527	1639	17.149	T	2017-12-10	IPR001190	SRCR domain	GO:0005044|GO:0016020
ML03061a	700492a7c18f6f9a0f2cb405ecd14b70	319	ProSiteProfiles	PS50146	DAG-kinase catalytic (DAGKc) domain profile.	2	151	35.139	T	2017-12-10	IPR001206	Diacylglycerol kinase, catalytic domain	GO:0016301
ML03061a	700492a7c18f6f9a0f2cb405ecd14b70	319	Pfam	PF00781	Diacylglycerol kinase catalytic domain	7	147	7.8e-27	T	2017-12-10	IPR001206	Diacylglycerol kinase, catalytic domain	GO:0016301
ML03061a	700492a7c18f6f9a0f2cb405ecd14b70	319	SMART	SM00046		6	145	0.00091	T	2017-12-10	IPR001206	Diacylglycerol kinase, catalytic domain	GO:0016301
ML398315a	465b2024f6168b00a4759df3a30451f3	556	ProSiteProfiles	PS50146	DAG-kinase catalytic (DAGKc) domain profile.	204	255	13.875	T	2017-12-10	IPR001206	Diacylglycerol kinase, catalytic domain	GO:0016301
ML398315a	465b2024f6168b00a4759df3a30451f3	556	Pfam	PF00781	Diacylglycerol kinase catalytic domain	202	227	6.9e-05	T	2017-12-10	IPR001206	Diacylglycerol kinase, catalytic domain	GO:0016301
ML07243a	5632b81d44f4f6479281a1d2491e3176	530	Pfam	PF07714	Protein tyrosine kinase	4	179	1.8e-27	T	2017-12-10	IPR001245	Serine-threonine/tyrosine-protein kinase, catalytic domain	GO:0004672|GO:0006468
ML070245a	2a245526ffcbab1a3d4c5b29f035d9f2	334	Pfam	PF00595	PDZ domain (Also known as DHR or GLGF)	34	117	4.7e-13	T	2017-12-10	IPR001478	PDZ domain	GO:0005515
ML070245a	2a245526ffcbab1a3d4c5b29f035d9f2	334	ProSiteProfiles	PS50106	PDZ domain profile.	34	120	19.863	T	2017-12-10	IPR001478	PDZ domain	GO:0005515
ML070245a	2a245526ffcbab1a3d4c5b29f035d9f2	334	SMART	SM00228		43	120	4.1e-16	T	2017-12-10	IPR001478	PDZ domain	GO:0005515
ML020113a	898f46011191cc6f73654140d9bb8684	2242	ProSiteProfiles	PS50927	Bulb-type lectin domain profile.	658	768	11.75	T	2017-12-10	IPR001480	Bulb-type lectin domain
ML020113a	898f46011191cc6f73654140d9bb8684	2242	ProSiteProfiles	PS50927	Bulb-type lectin domain profile.	520	630	12.735	T	2017-12-10	IPR001480	Bulb-type lectin domain
ML020113a	898f46011191cc6f73654140d9bb8684	2242	Pfam	PF01453	D-mannose binding lectin	575	632	2.1e-11	T	2017-12-10	IPR001480	Bulb-type lectin domain
ML020113a	898f46011191cc6f73654140d9bb8684	2242	Pfam	PF01453	D-mannose binding lectin	531	599	1.1e-13	T	2017-12-10	IPR001480	Bulb-type lectin domain
ML020113a	898f46011191cc6f73654140d9bb8684	2242	Pfam	PF01453	D-mannose binding lectin	671	766	4.5e-12	T	2017-12-10	IPR001480	Bulb-type lectin domain
ML020113a	898f46011191cc6f73654140d9bb8684	2242	SMART	SM00108		664	770	3.1e-11	T	2017-12-10	IPR001480	Bulb-type lectin domain
ML020113a	898f46011191cc6f73654140d9bb8684	2242	SMART	SM00108		520	633	6.1e-21	T	2017-12-10	IPR001480	Bulb-type lectin domain
ML003513a	baefee8d376eeb99b5cc636c1622058a	275	Pfam	PF01223	DNA/RNA non-specific endonuclease	50	269	1.1e-49	T	2017-12-10	IPR001604	DNA/RNA non-specific endonuclease	GO:0003676|GO:0016787|GO:0046872
ML003513a	baefee8d376eeb99b5cc636c1622058a	275	SMART	SM00892		63	275	6.4e-47	T	2017-12-10	IPR001604	DNA/RNA non-specific endonuclease	GO:0003676|GO:0016787|GO:0046872
ML01537a	04b7124adee2ad97ac773da2d820ba5a	704	Pfam	PF13855	Leucine rich repeat	49	106	1.6e-11	T	2017-12-10	IPR001611	Leucine-rich repeat	GO:0005515
ML01537a	04b7124adee2ad97ac773da2d820ba5a	704	ProSiteProfiles	PS51450	Leucine-rich repeat profile.	200	222	5.556	T	2017-12-10	IPR001611	Leucine-rich repeat	GO:0005515
ML01537a	04b7124adee2ad97ac773da2d820ba5a	704	ProSiteProfiles	PS51450	Leucine-rich repeat profile.	50	71	6.611	T	2017-12-10	IPR001611	Leucine-rich repeat	GO:0005515
ML01537a	04b7124adee2ad97ac773da2d820ba5a	704	ProSiteProfiles	PS51450	Leucine-rich repeat profile.	27	48	6.349	T	2017-12-10	IPR001611	Leucine-rich repeat	GO:0005515
ML01537a	04b7124adee2ad97ac773da2d820ba5a	704	ProSiteProfiles	PS51450	Leucine-rich repeat profile.	125	146	4.832	T	2017-12-10	IPR001611	Leucine-rich repeat	GO:0005515
ML01537a	04b7124adee2ad97ac773da2d820ba5a	704	ProSiteProfiles	PS51450	Leucine-rich repeat profile.	176	197	5.794	T	2017-12-10	IPR001611	Leucine-rich repeat	GO:0005515
ML01537a	04b7124adee2ad97ac773da2d820ba5a	704	ProSiteProfiles	PS51450	Leucine-rich repeat profile.	228	248	7.389	T	2017-12-10	IPR001611	Leucine-rich repeat	GO:0005515
ML00074a	a2d6e52a515d76529c40322c889e2cda	905	Pfam	PF00536	SAM domain (Sterile alpha motif)	854	905	1.1e-05	T	2017-12-10	IPR001660	Sterile alpha motif domain	GO:0005515
ML305522a	d3c44795ffa260486619d61da7422e3d	379	PRINTS	PR00398	Steroid hormone receptor signature	214	230	1.8e-13	T	2017-12-10	IPR001723	Nuclear hormone receptor	GO:0003677|GO:0003707|GO:0005634|GO:0006355	Reactome: R-HSA-383280	Nuclear Receptor transcription pathway
ML305522a	d3c44795ffa260486619d61da7422e3d	379	PRINTS	PR00398	Steroid hormone receptor signature	193	214	1.8e-13	T	2017-12-10	IPR001723	Nuclear hormone receptor	GO:0003677|GO:0003707|GO:0005634|GO:0006355	Reactome: R-HSA-383280	Nuclear Receptor transcription pathway
ML305522a	d3c44795ffa260486619d61da7422e3d	379	PRINTS	PR00398	Steroid hormone receptor signature	282	297	1.8e-13	T	2017-12-10	IPR001723	Nuclear hormone receptor	GO:0003677|GO:0003707|GO:0005634|GO:0006355	Reactome: R-HSA-383280	Nuclear Receptor transcription pathway
ML305522a	d3c44795ffa260486619d61da7422e3d	379	PRINTS	PR00398	Steroid hormone receptor signature	335	352	1.8e-13	T	2017-12-10	IPR001723	Nuclear hormone receptor	GO:0003677|GO:0003707|GO:0005634|GO:0006355	Reactome: R-HSA-383280	Nuclear Receptor transcription pathway
ML069135a	af9b3c3c3c21d302786da097d642a076	631	ProSiteProfiles	PS50089	Zinc finger RING-type profile.	578	614	10.955	T	2017-12-10	IPR001841	Zinc finger, RING-type
ML08522a	d7461d1f853c2692b1fcba457d0852ce	207	Pfam	PF13639	Ring finger domain	122	166	1.4e-10	T	2017-12-10	IPR001841	Zinc finger, RING-type
ML08522a	d7461d1f853c2692b1fcba457d0852ce	207	ProSiteProfiles	PS50089	Zinc finger RING-type profile.	123	166	13.92	T	2017-12-10	IPR001841	Zinc finger, RING-type
ML08522a	d7461d1f853c2692b1fcba457d0852ce	207	SMART	SM00184		123	165	3.4e-08	T	2017-12-10	IPR001841	Zinc finger, RING-type
ML01537a	04b7124adee2ad97ac773da2d820ba5a	704	Pfam	PF00094	von Willebrand factor type D domain	467	608	6.2e-05	T	2017-12-10	IPR001846	von Willebrand factor, type D domain
ML01537a	04b7124adee2ad97ac773da2d820ba5a	704	ProSiteProfiles	PS51233	VWFD domain profile.	466	683	13.995	T	2017-12-10	IPR001846	von Willebrand factor, type D domain
ML015615a	897016774812df79dd3f73f38db3bbbc	537	Pfam	PF00094	von Willebrand factor type D domain	274	423	1.1e-13	T	2017-12-10	IPR001846	von Willebrand factor, type D domain
ML015615a	897016774812df79dd3f73f38db3bbbc	537	ProSiteProfiles	PS51233	VWFD domain profile.	273	475	20.278	T	2017-12-10	IPR001846	von Willebrand factor, type D domain
ML015615a	897016774812df79dd3f73f38db3bbbc	537	SMART	SM00216		263	427	0.00083	T	2017-12-10	IPR001846	von Willebrand factor, type D domain
ML223525a	d5658fe65024e061950ab5571f57583b	669	Pfam	PF00094	von Willebrand factor type D domain	368	517	5.3e-25	T	2017-12-10	IPR001846	von Willebrand factor, type D domain
ML223525a	d5658fe65024e061950ab5571f57583b	669	ProSiteProfiles	PS51233	VWFD domain profile.	367	574	31.027	T	2017-12-10	IPR001846	von Willebrand factor, type D domain
ML223525a	d5658fe65024e061950ab5571f57583b	669	SMART	SM00216		360	518	1.6e-30	T	2017-12-10	IPR001846	von Willebrand factor, type D domain
ML32223a	fd3c2dd1079b4b0cbc169222f827e8c4	347	Pfam	PF00094	von Willebrand factor type D domain	47	199	2.6e-21	T	2017-12-10	IPR001846	von Willebrand factor, type D domain
ML32223a	fd3c2dd1079b4b0cbc169222f827e8c4	347	ProSiteProfiles	PS51233	VWFD domain profile.	46	267	24.229	T	2017-12-10	IPR001846	von Willebrand factor, type D domain
ML32223a	fd3c2dd1079b4b0cbc169222f827e8c4	347	SMART	SM00216		40	200	9.1e-08	T	2017-12-10	IPR001846	von Willebrand factor, type D domain
ML398315a	465b2024f6168b00a4759df3a30451f3	556	ProSiteProfiles	PS50003	PH domain profile.	71	95	6.809	T	2017-12-10	IPR001849	Pleckstrin homology domain
ML020113a	898f46011191cc6f73654140d9bb8684	2242	Pfam	PF07645	Calcium-binding EGF domain	1879	1909	5.2e-06	T	2017-12-10	IPR001881	EGF-like calcium-binding domain	GO:0005509
ML020113a	898f46011191cc6f73654140d9bb8684	2242	Pfam	PF07645	Calcium-binding EGF domain	1917	1960	0.00052	T	2017-12-10	IPR001881	EGF-like calcium-binding domain	GO:0005509
ML020113a	898f46011191cc6f73654140d9bb8684	2242	Pfam	PF07645	Calcium-binding EGF domain	1975	2014	5.2e-06	T	2017-12-10	IPR001881	EGF-like calcium-binding domain	GO:0005509
ML020113a	898f46011191cc6f73654140d9bb8684	2242	SMART	SM00179		1975	2015	2.5e-06	T	2017-12-10	IPR001881	EGF-like calcium-binding domain	GO:0005509
ML020113a	898f46011191cc6f73654140d9bb8684	2242	SMART	SM00179		1917	1961	5.1e-05	T	2017-12-10	IPR001881	EGF-like calcium-binding domain	GO:0005509
ML020113a	898f46011191cc6f73654140d9bb8684	2242	SMART	SM00179		1879	1916	2.2e-11	T	2017-12-10	IPR001881	EGF-like calcium-binding domain	GO:0005509
ML020113a	898f46011191cc6f73654140d9bb8684	2242	SMART	SM00179		1823	1878	0.23	T	2017-12-10	IPR001881	EGF-like calcium-binding domain	GO:0005509
ML056914a	a3137e29dfbdbfd8f4a14284cd6499c6	438	Pfam	PF07645	Calcium-binding EGF domain	50	83	4.6e-07	T	2017-12-10	IPR001881	EGF-like calcium-binding domain	GO:0005509
ML056914a	a3137e29dfbdbfd8f4a14284cd6499c6	438	Pfam	PF07645	Calcium-binding EGF domain	88	126	5.8e-06	T	2017-12-10	IPR001881	EGF-like calcium-binding domain	GO:0005509
ML056914a	a3137e29dfbdbfd8f4a14284cd6499c6	438	Pfam	PF07645	Calcium-binding EGF domain	141	179	2.9e-06	T	2017-12-10	IPR001881	EGF-like calcium-binding domain	GO:0005509
ML056914a	a3137e29dfbdbfd8f4a14284cd6499c6	438	SMART	SM00179		17	49	0.47	T	2017-12-10	IPR001881	EGF-like calcium-binding domain	GO:0005509
ML056914a	a3137e29dfbdbfd8f4a14284cd6499c6	438	SMART	SM00179		88	127	1.4e-05	T	2017-12-10	IPR001881	EGF-like calcium-binding domain	GO:0005509
ML056914a	a3137e29dfbdbfd8f4a14284cd6499c6	438	SMART	SM00179		50	87	5.7e-11	T	2017-12-10	IPR001881	EGF-like calcium-binding domain	GO:0005509
ML056914a	a3137e29dfbdbfd8f4a14284cd6499c6	438	SMART	SM00179		141	180	1.6e-07	T	2017-12-10	IPR001881	EGF-like calcium-binding domain	GO:0005509
ML50011a	92928fc16b4a42d6dcea3aaf472ce8fc	1295	Pfam	PF07645	Calcium-binding EGF domain	1004	1040	5.8e-06	T	2017-12-10	IPR001881	EGF-like calcium-binding domain	GO:0005509
ML50011a	92928fc16b4a42d6dcea3aaf472ce8fc	1295	Pfam	PF07645	Calcium-binding EGF domain	1096	1135	2.9e-07	T	2017-12-10	IPR001881	EGF-like calcium-binding domain	GO:0005509
ML50011a	92928fc16b4a42d6dcea3aaf472ce8fc	1295	Pfam	PF07645	Calcium-binding EGF domain	1042	1080	3.1e-05	T	2017-12-10	IPR001881	EGF-like calcium-binding domain	GO:0005509
ML50011a	92928fc16b4a42d6dcea3aaf472ce8fc	1295	SMART	SM00179		819	877	1.4	T	2017-12-10	IPR001881	EGF-like calcium-binding domain	GO:0005509
ML50011a	92928fc16b4a42d6dcea3aaf472ce8fc	1295	SMART	SM00179		1096	1136	7.7e-07	T	2017-12-10	IPR001881	EGF-like calcium-binding domain	GO:0005509
ML50011a	92928fc16b4a42d6dcea3aaf472ce8fc	1295	SMART	SM00179		961	1003	0.13	T	2017-12-10	IPR001881	EGF-like calcium-binding domain	GO:0005509
ML50011a	92928fc16b4a42d6dcea3aaf472ce8fc	1295	SMART	SM00179		1004	1041	8.4e-11	T	2017-12-10	IPR001881	EGF-like calcium-binding domain	GO:0005509
ML50011a	92928fc16b4a42d6dcea3aaf472ce8fc	1295	SMART	SM00179		1042	1081	1.1e-06	T	2017-12-10	IPR001881	EGF-like calcium-binding domain	GO:0005509
ML003023a	8fbebe9cd1ce28e3e472d2eaaa41ef81	316	Pfam	PF01156	Inosine-uridine preferring nucleoside hydrolase	9	285	6.7e-52	T	2017-12-10	IPR001910	Inosine/uridine-preferring nucleoside hydrolase domain
ML01924a	defffd89bb20f55c26c71a5821d1a258	310	Pfam	PF01156	Inosine-uridine preferring nucleoside hydrolase	9	228	9.4e-21	T	2017-12-10	IPR001910	Inosine/uridine-preferring nucleoside hydrolase domain
ML000715a	d8533d4f60d912a15ac048f513060c48	229	Pfam	PF00462	Glutaredoxin	42	109	1e-10	T	2017-12-10	IPR002109	Glutaredoxin	GO:0009055|GO:0015035|GO:0045454
ML000715a	d8533d4f60d912a15ac048f513060c48	229	Pfam	PF00462	Glutaredoxin	154	217	5.6e-08	T	2017-12-10	IPR002109	Glutaredoxin	GO:0009055|GO:0015035|GO:0045454
ML000715a	d8533d4f60d912a15ac048f513060c48	229	ProSiteProfiles	PS51354	Glutaredoxin domain profile.	140	229	12.299	T	2017-12-10	IPR002109	Glutaredoxin	GO:0009055|GO:0015035|GO:0045454
ML000715a	d8533d4f60d912a15ac048f513060c48	229	ProSiteProfiles	PS51354	Glutaredoxin domain profile.	30	135	16.476	T	2017-12-10	IPR002109	Glutaredoxin	GO:0009055|GO:0015035|GO:0045454
ML00694a	3a3ab9fc33a7c9b34dcd1219819f6d73	253	Pfam	PF00462	Glutaredoxin	50	113	3.2e-09	T	2017-12-10	IPR002109	Glutaredoxin	GO:0009055|GO:0015035|GO:0045454
ML00694a	3a3ab9fc33a7c9b34dcd1219819f6d73	253	ProSiteProfiles	PS51354	Glutaredoxin domain profile.	35	139	13.649	T	2017-12-10	IPR002109	Glutaredoxin	GO:0009055|GO:0015035|GO:0045454
ML047916a	eebf968b7199f276a85370a78d4afee2	215	Pfam	PF00462	Glutaredoxin	13	78	8.2e-05	T	2017-12-10	IPR002109	Glutaredoxin	GO:0009055|GO:0015035|GO:0045454
ML047916a	eebf968b7199f276a85370a78d4afee2	215	Pfam	PF00462	Glutaredoxin	120	182	4.3e-08	T	2017-12-10	IPR002109	Glutaredoxin	GO:0009055|GO:0015035|GO:0045454
ML047916a	eebf968b7199f276a85370a78d4afee2	215	ProSiteProfiles	PS51354	Glutaredoxin domain profile.	1	104	11.968	T	2017-12-10	IPR002109	Glutaredoxin	GO:0009055|GO:0015035|GO:0045454
ML047916a	eebf968b7199f276a85370a78d4afee2	215	ProSiteProfiles	PS51354	Glutaredoxin domain profile.	107	210	14.967	T	2017-12-10	IPR002109	Glutaredoxin	GO:0009055|GO:0015035|GO:0045454
ML023015a	4f3aa8c89417fd528eb09ead15a2439e	702	ProSiteProfiles	PS50088	Ankyrin repeat profile.	219	251	11.247	T	2017-12-10	IPR002110	Ankyrin repeat	GO:0005515
ML023015a	4f3aa8c89417fd528eb09ead15a2439e	702	ProSiteProfiles	PS50088	Ankyrin repeat profile.	252	279	9.244	T	2017-12-10	IPR002110	Ankyrin repeat	GO:0005515
ML023015a	4f3aa8c89417fd528eb09ead15a2439e	702	SMART	SM00248		252	281	0.13	T	2017-12-10	IPR002110	Ankyrin repeat	GO:0005515
ML023015a	4f3aa8c89417fd528eb09ead15a2439e	702	SMART	SM00248		219	248	0.00037	T	2017-12-10	IPR002110	Ankyrin repeat	GO:0005515
ML263511a	f5de55740393ea4e593253cb9fa1910c	620	ProSiteProfiles	PS50088	Ankyrin repeat profile.	65	97	8.79	T	2017-12-10	IPR002110	Ankyrin repeat	GO:0005515
ML263511a	f5de55740393ea4e593253cb9fa1910c	620	SMART	SM00248		97	127	1600	T	2017-12-10	IPR002110	Ankyrin repeat	GO:0005515
ML263511a	f5de55740393ea4e593253cb9fa1910c	620	SMART	SM00248		172	201	11	T	2017-12-10	IPR002110	Ankyrin repeat	GO:0005515
ML263511a	f5de55740393ea4e593253cb9fa1910c	620	SMART	SM00248		132	166	0.69	T	2017-12-10	IPR002110	Ankyrin repeat	GO:0005515
ML263511a	f5de55740393ea4e593253cb9fa1910c	620	SMART	SM00248		65	94	7.1	T	2017-12-10	IPR002110	Ankyrin repeat	GO:0005515
ML263512a	e6ae0ec3a16d3c2010de7bacca34b601	647	ProSiteProfiles	PS50088	Ankyrin repeat profile.	197	229	9.885	T	2017-12-10	IPR002110	Ankyrin repeat	GO:0005515
ML263512a	e6ae0ec3a16d3c2010de7bacca34b601	647	SMART	SM00248		129	158	350	T	2017-12-10	IPR002110	Ankyrin repeat	GO:0005515
ML263512a	e6ae0ec3a16d3c2010de7bacca34b601	647	SMART	SM00248		95	125	480	T	2017-12-10	IPR002110	Ankyrin repeat	GO:0005515
ML263512a	e6ae0ec3a16d3c2010de7bacca34b601	647	SMART	SM00248		163	193	0.3	T	2017-12-10	IPR002110	Ankyrin repeat	GO:0005515
ML263512a	e6ae0ec3a16d3c2010de7bacca34b601	647	SMART	SM00248		197	226	0.071	T	2017-12-10	IPR002110	Ankyrin repeat	GO:0005515
ML023015a	4f3aa8c89417fd528eb09ead15a2439e	702	PRINTS	PR01097	Transient receptor potential family signature	530	551	3.3e-05	T	2017-12-10	IPR002153	Transient receptor potential channel, canonical	GO:0005262|GO:0016020|GO:0070588	Reactome: R-HSA-3295583|Reactome: R-HSA-418890	TRP channels, Role of second messengers in netrin-1 signaling
ML023015a	4f3aa8c89417fd528eb09ead15a2439e	702	PRINTS	PR01097	Transient receptor potential family signature	552	565	3.3e-05	T	2017-12-10	IPR002153	Transient receptor potential channel, canonical	GO:0005262|GO:0016020|GO:0070588	Reactome: R-HSA-3295583|Reactome: R-HSA-418890	TRP channels, Role of second messengers in netrin-1 signaling
ML086411a	9905a52e35d19f6608eea8a94f7181e0	182	CDD	cd00112	LDLa	132	171	0.0004299	T	2017-12-10	IPR002172	Low-density lipoprotein (LDL) receptor class A repeat	GO:0005515
ML002231a	9f01a90bb6b3836aa6d9b37f5df8aa89	502	PRINTS	PR00463	E-class P450 group I signature	431	441	3.4e-16	T	2017-12-10	IPR002401	Cytochrome P450, E-class, group I	GO:0005506|GO:0016705|GO:0020037|GO:0055114
ML002231a	9f01a90bb6b3836aa6d9b37f5df8aa89	502	PRINTS	PR00463	E-class P450 group I signature	65	84	3.4e-16	T	2017-12-10	IPR002401	Cytochrome P450, E-class, group I	GO:0005506|GO:0016705|GO:0020037|GO:0055114
ML002231a	9f01a90bb6b3836aa6d9b37f5df8aa89	502	PRINTS	PR00463	E-class P450 group I signature	441	464	3.4e-16	T	2017-12-10	IPR002401	Cytochrome P450, E-class, group I	GO:0005506|GO:0016705|GO:0020037|GO:0055114
ML002231a	9f01a90bb6b3836aa6d9b37f5df8aa89	502	PRINTS	PR00463	E-class P450 group I signature	398	422	3.4e-16	T	2017-12-10	IPR002401	Cytochrome P450, E-class, group I	GO:0005506|GO:0016705|GO:0020037|GO:0055114
ML002231a	9f01a90bb6b3836aa6d9b37f5df8aa89	502	PRINTS	PR00463	E-class P450 group I signature	314	340	3.4e-16	T	2017-12-10	IPR002401	Cytochrome P450, E-class, group I	GO:0005506|GO:0016705|GO:0020037|GO:0055114
ML04064a	220e352bf48e3f1ba16a9dfec68d3e1d	476	PRINTS	PR00463	E-class P450 group I signature	44	63	5e-13	T	2017-12-10	IPR002401	Cytochrome P450, E-class, group I	GO:0005506|GO:0016705|GO:0020037|GO:0055114
ML04064a	220e352bf48e3f1ba16a9dfec68d3e1d	476	PRINTS	PR00463	E-class P450 group I signature	417	440	5e-13	T	2017-12-10	IPR002401	Cytochrome P450, E-class, group I	GO:0005506|GO:0016705|GO:0020037|GO:0055114
ML04064a	220e352bf48e3f1ba16a9dfec68d3e1d	476	PRINTS	PR00463	E-class P450 group I signature	407	417	5e-13	T	2017-12-10	IPR002401	Cytochrome P450, E-class, group I	GO:0005506|GO:0016705|GO:0020037|GO:0055114
ML04064a	220e352bf48e3f1ba16a9dfec68d3e1d	476	PRINTS	PR00463	E-class P450 group I signature	374	398	5e-13	T	2017-12-10	IPR002401	Cytochrome P450, E-class, group I	GO:0005506|GO:0016705|GO:0020037|GO:0055114
ML12524a	9ce71f78e8c61209bb14431830977f4b	499	PRINTS	PR00463	E-class P450 group I signature	65	84	1.5e-12	T	2017-12-10	IPR002401	Cytochrome P450, E-class, group I	GO:0005506|GO:0016705|GO:0020037|GO:0055114
ML12524a	9ce71f78e8c61209bb14431830977f4b	499	PRINTS	PR00463	E-class P450 group I signature	387	411	1.5e-12	T	2017-12-10	IPR002401	Cytochrome P450, E-class, group I	GO:0005506|GO:0016705|GO:0020037|GO:0055114
ML12524a	9ce71f78e8c61209bb14431830977f4b	499	PRINTS	PR00463	E-class P450 group I signature	421	431	1.5e-12	T	2017-12-10	IPR002401	Cytochrome P450, E-class, group I	GO:0005506|GO:0016705|GO:0020037|GO:0055114
ML12524a	9ce71f78e8c61209bb14431830977f4b	499	PRINTS	PR00463	E-class P450 group I signature	431	454	1.5e-12	T	2017-12-10	IPR002401	Cytochrome P450, E-class, group I	GO:0005506|GO:0016705|GO:0020037|GO:0055114
ML20765a	68970e5058779402cfbb92e32d970e05	495	PRINTS	PR00463	E-class P450 group I signature	394	418	2.8e-12	T	2017-12-10	IPR002401	Cytochrome P450, E-class, group I	GO:0005506|GO:0016705|GO:0020037|GO:0055114
ML20765a	68970e5058779402cfbb92e32d970e05	495	PRINTS	PR00463	E-class P450 group I signature	427	437	2.8e-12	T	2017-12-10	IPR002401	Cytochrome P450, E-class, group I	GO:0005506|GO:0016705|GO:0020037|GO:0055114
ML20765a	68970e5058779402cfbb92e32d970e05	495	PRINTS	PR00463	E-class P450 group I signature	437	460	2.8e-12	T	2017-12-10	IPR002401	Cytochrome P450, E-class, group I	GO:0005506|GO:0016705|GO:0020037|GO:0055114
ML20765a	68970e5058779402cfbb92e32d970e05	495	PRINTS	PR00463	E-class P450 group I signature	65	84	2.8e-12	T	2017-12-10	IPR002401	Cytochrome P450, E-class, group I	GO:0005506|GO:0016705|GO:0020037|GO:0055114
ML049021a	01ecad69e1002b942e45169efc5173a9	551	PRINTS	PR00465	E-class P450 group IV signature	485	503	2.9e-09	T	2017-12-10	IPR002403	Cytochrome P450, E-class, group IV	GO:0004497|GO:0005506|GO:0016705|GO:0020037|GO:0055114
ML049021a	01ecad69e1002b942e45169efc5173a9	551	PRINTS	PR00465	E-class P450 group IV signature	396	412	2.9e-09	T	2017-12-10	IPR002403	Cytochrome P450, E-class, group IV	GO:0004497|GO:0005506|GO:0016705|GO:0020037|GO:0055114
ML049021a	01ecad69e1002b942e45169efc5173a9	551	PRINTS	PR00465	E-class P450 group IV signature	469	485	2.9e-09	T	2017-12-10	IPR002403	Cytochrome P450, E-class, group IV	GO:0004497|GO:0005506|GO:0016705|GO:0020037|GO:0055114
ML049021a	01ecad69e1002b942e45169efc5173a9	551	PRINTS	PR00465	E-class P450 group IV signature	446	464	2.9e-09	T	2017-12-10	IPR002403	Cytochrome P450, E-class, group IV	GO:0004497|GO:0005506|GO:0016705|GO:0020037|GO:0055114
ML128212a	baa6ffb8ab59c78c9e996cbf96d0ddc3	225	Pfam	PF01556	DnaJ C terminal domain	50	208	1.7e-38	T	2017-12-10	IPR002939	Chaperone DnaJ, C-terminal
ML177315a	a9c0ae74f0b6764d3bf1245274112865	462	ProSitePatterns	PS00290	Immunoglobulins and major histocompatibility complex proteins signature.	11	17	-	T	2017-12-10	IPR003006	Immunoglobulin/major histocompatibility complex, conserved site
ML216912a	573b7512b8567a78308c4fe46f549254	1080	Pfam	PF00005	ABC transporter	367	505	9.7e-23	T	2017-12-10	IPR003439	ABC transporter-like	GO:0005524|GO:0016887
ML216912a	573b7512b8567a78308c4fe46f549254	1080	ProSiteProfiles	PS50893	ATP-binding cassette, ABC transporter-type domain profile.	347	558	14.506	T	2017-12-10	IPR003439	ABC transporter-like	GO:0005524|GO:0016887
ML216914a	2a9494633cc4d1583e7ae2b88b5470a5	294	Pfam	PF00005	ABC transporter	2	138	2.4e-24	T	2017-12-10	IPR003439	ABC transporter-like	GO:0005524|GO:0016887
ML216914a	2a9494633cc4d1583e7ae2b88b5470a5	294	ProSiteProfiles	PS50893	ATP-binding cassette, ABC transporter-type domain profile.	2	209	11.571	T	2017-12-10	IPR003439	ABC transporter-like	GO:0005524|GO:0016887
ML01537a	04b7124adee2ad97ac773da2d820ba5a	704	SMART	SM00369		49	71	0.43	T	2017-12-10	IPR003591	Leucine-rich repeat, typical subtype
ML01537a	04b7124adee2ad97ac773da2d820ba5a	704	SMART	SM00369		175	197	130	T	2017-12-10	IPR003591	Leucine-rich repeat, typical subtype
ML01537a	04b7124adee2ad97ac773da2d820ba5a	704	SMART	SM00369		123	143	240	T	2017-12-10	IPR003591	Leucine-rich repeat, typical subtype
ML01537a	04b7124adee2ad97ac773da2d820ba5a	704	SMART	SM00369		227	249	15	T	2017-12-10	IPR003591	Leucine-rich repeat, typical subtype
ML01537a	04b7124adee2ad97ac773da2d820ba5a	704	SMART	SM00369		25	48	18	T	2017-12-10	IPR003591	Leucine-rich repeat, typical subtype
ML216914a	2a9494633cc4d1583e7ae2b88b5470a5	294	SMART	SM00382		3	201	4.8e-05	T	2017-12-10	IPR003593	AAA+ ATPase domain
ML21937a	01ff06727314afeeb6c4317489123858	626	Pfam	PF07654	Immunoglobulin C1-set domain	421	489	1.1e-05	T	2017-12-10	IPR003597	Immunoglobulin C1-set
ML015615a	897016774812df79dd3f73f38db3bbbc	537	SMART	SM00408		181	257	0.0022	T	2017-12-10	IPR003598	Immunoglobulin subtype 2
ML14871a	1be0d6ed60e5bcc43abf73e6399cf857	897	SMART	SM00408		562	624	4.4e-11	T	2017-12-10	IPR003598	Immunoglobulin subtype 2
ML004415a	f323f95ba08822e9849324b694966b04	1544	SMART	SM00409		269	360	0.0091	T	2017-12-10	IPR003599	Immunoglobulin subtype
ML004415a	f323f95ba08822e9849324b694966b04	1544	SMART	SM00409		1441	1519	170	T	2017-12-10	IPR003599	Immunoglobulin subtype
ML004415a	f323f95ba08822e9849324b694966b04	1544	SMART	SM00409		884	972	81	T	2017-12-10	IPR003599	Immunoglobulin subtype
ML004415a	f323f95ba08822e9849324b694966b04	1544	SMART	SM00409		72	167	0.009	T	2017-12-10	IPR003599	Immunoglobulin subtype
ML004415a	f323f95ba08822e9849324b694966b04	1544	SMART	SM00409		469	559	2.1	T	2017-12-10	IPR003599	Immunoglobulin subtype
ML004415a	f323f95ba08822e9849324b694966b04	1544	SMART	SM00409		1313	1421	0.00014	T	2017-12-10	IPR003599	Immunoglobulin subtype
ML004415a	f323f95ba08822e9849324b694966b04	1544	SMART	SM00409		1078	1171	3.3	T	2017-12-10	IPR003599	Immunoglobulin subtype
ML004415a	f323f95ba08822e9849324b694966b04	1544	SMART	SM00409		787	878	0.064	T	2017-12-10	IPR003599	Immunoglobulin subtype
ML004415a	f323f95ba08822e9849324b694966b04	1544	SMART	SM00409		1179	1272	19	T	2017-12-10	IPR003599	Immunoglobulin subtype
ML004415a	f323f95ba08822e9849324b694966b04	1544	SMART	SM00409		173	266	81	T	2017-12-10	IPR003599	Immunoglobulin subtype
ML004415a	f323f95ba08822e9849324b694966b04	1544	SMART	SM00409		978	1071	41	T	2017-12-10	IPR003599	Immunoglobulin subtype
ML004415a	f323f95ba08822e9849324b694966b04	1544	SMART	SM00409		687	772	43	T	2017-12-10	IPR003599	Immunoglobulin subtype
ML015615a	897016774812df79dd3f73f38db3bbbc	537	SMART	SM00409		175	268	2e-07	T	2017-12-10	IPR003599	Immunoglobulin subtype
ML020113a	898f46011191cc6f73654140d9bb8684	2242	SMART	SM00409		2144	2241	1.8e-06	T	2017-12-10	IPR003599	Immunoglobulin subtype
ML038038a	5d9cee06f1f3a346a35839ad1984c93f	112	SMART	SM00409		2	112	0.0035	T	2017-12-10	IPR003599	Immunoglobulin subtype
ML09775a	50959b6f3be811a797e3e3ff97903d06	2764	SMART	SM00409		1173	1421	2.4	T	2017-12-10	IPR003599	Immunoglobulin subtype
ML09775a	50959b6f3be811a797e3e3ff97903d06	2764	SMART	SM00409		1761	1859	0.021	T	2017-12-10	IPR003599	Immunoglobulin subtype
ML09775a	50959b6f3be811a797e3e3ff97903d06	2764	SMART	SM00409		795	883	0.39	T	2017-12-10	IPR003599	Immunoglobulin subtype
ML09775a	50959b6f3be811a797e3e3ff97903d06	2764	SMART	SM00409		1638	1755	10	T	2017-12-10	IPR003599	Immunoglobulin subtype
ML09775a	50959b6f3be811a797e3e3ff97903d06	2764	SMART	SM00409		1431	1631	1.8	T	2017-12-10	IPR003599	Immunoglobulin subtype
ML14871a	1be0d6ed60e5bcc43abf73e6399cf857	897	SMART	SM00409		371	547	130	T	2017-12-10	IPR003599	Immunoglobulin subtype
ML14871a	1be0d6ed60e5bcc43abf73e6399cf857	897	SMART	SM00409		556	635	1.4e-11	T	2017-12-10	IPR003599	Immunoglobulin subtype
ML21937a	01ff06727314afeeb6c4317489123858	626	SMART	SM00409		412	504	22	T	2017-12-10	IPR003599	Immunoglobulin subtype
ML21937a	01ff06727314afeeb6c4317489123858	626	SMART	SM00409		508	596	0.0002	T	2017-12-10	IPR003599	Immunoglobulin subtype
ML33072a	a888726c199704667ebae9fc8f451e6e	1946	SMART	SM00409		1288	1371	13	T	2017-12-10	IPR003599	Immunoglobulin subtype
ML33072a	a888726c199704667ebae9fc8f451e6e	1946	SMART	SM00409		1014	1108	66	T	2017-12-10	IPR003599	Immunoglobulin subtype
ML33072a	a888726c199704667ebae9fc8f451e6e	1946	SMART	SM00409		734	818	0.96	T	2017-12-10	IPR003599	Immunoglobulin subtype
ML33072a	a888726c199704667ebae9fc8f451e6e	1946	SMART	SM00409		318	464	34	T	2017-12-10	IPR003599	Immunoglobulin subtype
ML33072a	a888726c199704667ebae9fc8f451e6e	1946	SMART	SM00409		227	314	65	T	2017-12-10	IPR003599	Immunoglobulin subtype
ML33072a	a888726c199704667ebae9fc8f451e6e	1946	SMART	SM00409		1115	1191	110	T	2017-12-10	IPR003599	Immunoglobulin subtype
ML33072a	a888726c199704667ebae9fc8f451e6e	1946	SMART	SM00409		19	107	120	T	2017-12-10	IPR003599	Immunoglobulin subtype
ML150914a	6e9c0e264edee404e0aaacdc06a6e91d	1374	Pfam	PF14295	PAN domain	857	900	7.4e-08	T	2017-12-10	IPR003609	PAN/Apple domain
ML150914a	6e9c0e264edee404e0aaacdc06a6e91d	1374	Pfam	PF14295	PAN domain	944	987	8.4e-08	T	2017-12-10	IPR003609	PAN/Apple domain
ML150914a	6e9c0e264edee404e0aaacdc06a6e91d	1374	Pfam	PF14295	PAN domain	1031	1074	8.7e-08	T	2017-12-10	IPR003609	PAN/Apple domain
ML020113a	898f46011191cc6f73654140d9bb8684	2242	SMART	SM00274		1815	1837	0.0083	T	2017-12-10	IPR003645	Follistatin-like, N-terminal
ML020113a	898f46011191cc6f73654140d9bb8684	2242	SMART	SM00274		1604	1634	2.7	T	2017-12-10	IPR003645	Follistatin-like, N-terminal
ML008321a	08719a926238d57dbb7e24fbfca42ce6	862	Pfam	PF02714	Calcium-dependent channel, 7TM region, putative phosphate	381	639	2.5e-26	T	2017-12-10	IPR003864	Calcium-dependent channel, 7TM region, putative phosphate	GO:0016020
ML030233a	e5d1b8726aa6e16404c643afe7910357	451	ProSiteProfiles	PS50853	Fibronectin type-III domain profile.	283	375	9.594	T	2017-12-10	IPR003961	Fibronectin type III	GO:0005515
ML030233a	e5d1b8726aa6e16404c643afe7910357	451	CDD	cd00063	FN3	309	372	0.000186055	T	2017-12-10	IPR003961	Fibronectin type III	GO:0005515
ML035310a	8266b10af88c77701559d4010c9a259e	287	ProSiteProfiles	PS50404	Soluble glutathione S-transferase N-terminal domain profile.	5	80	7.759	T	2017-12-10	IPR004045	Glutathione S-transferase, N-terminal	GO:0005515
ML035310a	8266b10af88c77701559d4010c9a259e	287	Pfam	PF14497	Glutathione S-transferase, C-terminal domain	206	277	2.9e-11	T	2017-12-10	IPR004046	Glutathione S-transferase, C-terminal
ML04829a	62fe1261694c09a042791a3f67adb9a2	637	Pfam	PF03114	BAR domain	391	615	7.1e-35	T	2017-12-10	IPR004148	BAR domain	GO:0005515|GO:0005737
ML04829a	62fe1261694c09a042791a3f67adb9a2	637	ProSiteProfiles	PS51021	BAR domain profile.	393	625	16	T	2017-12-10	IPR004148	BAR domain	GO:0005515|GO:0005737
ML04829a	62fe1261694c09a042791a3f67adb9a2	637	SMART	SM00721		378	618	1.2e-27	T	2017-12-10	IPR004148	BAR domain	GO:0005515|GO:0005737
ML065310a	348e2e12e626324004e5873c981d9d8c	173	Pfam	PF03073	TspO/MBR family	22	166	6.4e-11	T	2017-12-10	IPR004307	TspO/MBR-related protein	GO:0016021
ML24221a	2b9fd3ed715aaa4ac8c02039b182ab98	125	Pfam	PF01467	Cytidylyltransferase-like	16	109	2.9e-11	T	2017-12-10	IPR004821	Cytidyltransferase-like domain	GO:0003824|GO:0009058
ML50011a	92928fc16b4a42d6dcea3aaf472ce8fc	1295	Pfam	PF03732	Retrotransposon gag protein	68	157	3.4e-06	T	2017-12-10	IPR005162	Retrotransposon gag domain
ML047945a	73feabaf9b43c068bf04d5c6f08ea3d8	170	Pfam	PF03567	Sulfotransferase family	83	162	1.3e-14	T	2017-12-10	IPR005331	Sulfotransferase	GO:0008146|GO:0016021
ML003220a	1b457badb6cc991035d8d33ce302a50a	281	PRINTS	PR00624	Histone H5 signature	146	163	9.6e-05	T	2017-12-10	IPR005819	Histone H5	GO:0000786|GO:0003677|GO:0006334
ML003220a	1b457badb6cc991035d8d33ce302a50a	281	PRINTS	PR00624	Histone H5 signature	168	187	9.6e-05	T	2017-12-10	IPR005819	Histone H5	GO:0000786|GO:0003677|GO:0006334
ML003220a	1b457badb6cc991035d8d33ce302a50a	281	PRINTS	PR00624	Histone H5 signature	113	127	9.6e-05	T	2017-12-10	IPR005819	Histone H5	GO:0000786|GO:0003677|GO:0006334
ML01783a	53822ebd05b7f455ef81a1d94035d500	655	Pfam	PF00520	Ion transport protein	338	573	4.4e-13	T	2017-12-10	IPR005821	Ion transport domain	GO:0005216|GO:0006811|GO:0016020|GO:0055085
ML01784a	72e5e445172170591919276f35b352ad	647	Pfam	PF00520	Ion transport protein	357	571	1.6e-10	T	2017-12-10	IPR005821	Ion transport domain	GO:0005216|GO:0006811|GO:0016020|GO:0055085
ML073276a	8a00f62da2cd1d264984882ff0a79d34	831	Pfam	PF00520	Ion transport protein	480	711	2.8e-09	T	2017-12-10	IPR005821	Ion transport domain	GO:0005216|GO:0006811|GO:0016020|GO:0055085
ML07721a	88770da84e1d95d2aa733bcdc704ccec	851	Pfam	PF00520	Ion transport protein	360	696	1.1e-07	T	2017-12-10	IPR005821	Ion transport domain	GO:0005216|GO:0006811|GO:0016020|GO:0055085
ML083013a	9a78c541c16c08d016a9944fb769c1be	782	Pfam	PF00520	Ion transport protein	417	639	2.8e-11	T	2017-12-10	IPR005821	Ion transport domain	GO:0005216|GO:0006811|GO:0016020|GO:0055085
ML020113a	898f46011191cc6f73654140d9bb8684	2242	SMART	SM00607		1292	1426	2.2e-13	T	2017-12-10	IPR006585	Fucolectin tachylectin-4 pentraxin-1
ML020113a	898f46011191cc6f73654140d9bb8684	2242	SMART	SM00607		1010	1142	6.3e-13	T	2017-12-10	IPR006585	Fucolectin tachylectin-4 pentraxin-1
ML50011a	92928fc16b4a42d6dcea3aaf472ce8fc	1295	SMART	SM00607		369	513	0.00044	T	2017-12-10	IPR006585	Fucolectin tachylectin-4 pentraxin-1
ML50011a	92928fc16b4a42d6dcea3aaf472ce8fc	1295	SMART	SM00607		517	655	3.8e-07	T	2017-12-10	IPR006585	Fucolectin tachylectin-4 pentraxin-1
ML020113a	898f46011191cc6f73654140d9bb8684	2242	Pfam	PF06462	Propeller	462	490	5e-06	T	2017-12-10	IPR006624	Beta-propeller repeat TECPR
ML020113a	898f46011191cc6f73654140d9bb8684	2242	SMART	SM00706		443	476	8.2e-08	T	2017-12-10	IPR006624	Beta-propeller repeat TECPR
ML020113a	898f46011191cc6f73654140d9bb8684	2242	SMART	SM00706		400	432	1.6e-05	T	2017-12-10	IPR006624	Beta-propeller repeat TECPR
ML020113a	898f46011191cc6f73654140d9bb8684	2242	SMART	SM00706		485	518	11	T	2017-12-10	IPR006624	Beta-propeller repeat TECPR
ML004415a	f323f95ba08822e9849324b694966b04	1544	ProSiteProfiles	PS50835	Ig-like domain profile.	1078	1165	6.506	T	2017-12-10	IPR007110	Immunoglobulin-like domain
ML015615a	897016774812df79dd3f73f38db3bbbc	537	ProSiteProfiles	PS50835	Ig-like domain profile.	162	264	11.715	T	2017-12-10	IPR007110	Immunoglobulin-like domain
ML020113a	898f46011191cc6f73654140d9bb8684	2242	ProSiteProfiles	PS50835	Ig-like domain profile.	2029	2138	6.596	T	2017-12-10	IPR007110	Immunoglobulin-like domain
ML020113a	898f46011191cc6f73654140d9bb8684	2242	ProSiteProfiles	PS50835	Ig-like domain profile.	2152	2237	8.121	T	2017-12-10	IPR007110	Immunoglobulin-like domain
ML038038a	5d9cee06f1f3a346a35839ad1984c93f	112	ProSiteProfiles	PS50835	Ig-like domain profile.	1	108	6.724	T	2017-12-10	IPR007110	Immunoglobulin-like domain
ML07822a	1304313de5c4812b9e06dd9e0baf6361	700	ProSiteProfiles	PS50835	Ig-like domain profile.	568	669	6.778	T	2017-12-10	IPR007110	Immunoglobulin-like domain
ML07822a	1304313de5c4812b9e06dd9e0baf6361	700	ProSiteProfiles	PS50835	Ig-like domain profile.	158	265	10.172	T	2017-12-10	IPR007110	Immunoglobulin-like domain
ML09775a	50959b6f3be811a797e3e3ff97903d06	2764	ProSiteProfiles	PS50835	Ig-like domain profile.	1749	1857	10.462	T	2017-12-10	IPR007110	Immunoglobulin-like domain
ML14871a	1be0d6ed60e5bcc43abf73e6399cf857	897	ProSiteProfiles	PS50835	Ig-like domain profile.	550	633	14.728	T	2017-12-10	IPR007110	Immunoglobulin-like domain
ML20761a	ea80e3fab15bdf98da3ba9ada6738858	1683	ProSiteProfiles	PS50835	Ig-like domain profile.	857	947	7.903	T	2017-12-10	IPR007110	Immunoglobulin-like domain
ML21937a	01ff06727314afeeb6c4317489123858	626	ProSiteProfiles	PS50835	Ig-like domain profile.	501	592	9.246	T	2017-12-10	IPR007110	Immunoglobulin-like domain
ML21937a	01ff06727314afeeb6c4317489123858	626	ProSiteProfiles	PS50835	Ig-like domain profile.	407	498	8.611	T	2017-12-10	IPR007110	Immunoglobulin-like domain
ML223525a	d5658fe65024e061950ab5571f57583b	669	ProSiteProfiles	PS50835	Ig-like domain profile.	246	348	7.086	T	2017-12-10	IPR007110	Immunoglobulin-like domain
ML33072a	a888726c199704667ebae9fc8f451e6e	1946	ProSiteProfiles	PS50835	Ig-like domain profile.	918	1000	6.596	T	2017-12-10	IPR007110	Immunoglobulin-like domain
ML33072a	a888726c199704667ebae9fc8f451e6e	1946	ProSiteProfiles	PS50835	Ig-like domain profile.	544	639	8.067	T	2017-12-10	IPR007110	Immunoglobulin-like domain
ML33072a	a888726c199704667ebae9fc8f451e6e	1946	ProSiteProfiles	PS50835	Ig-like domain profile.	201	302	6.941	T	2017-12-10	IPR007110	Immunoglobulin-like domain
ML33072a	a888726c199704667ebae9fc8f451e6e	1946	ProSiteProfiles	PS50835	Ig-like domain profile.	6	103	7.159	T	2017-12-10	IPR007110	Immunoglobulin-like domain
ML33072a	a888726c199704667ebae9fc8f451e6e	1946	ProSiteProfiles	PS50835	Ig-like domain profile.	444	539	8.502	T	2017-12-10	IPR007110	Immunoglobulin-like domain
ML33072a	a888726c199704667ebae9fc8f451e6e	1946	ProSiteProfiles	PS50835	Ig-like domain profile.	1098	1191	7.032	T	2017-12-10	IPR007110	Immunoglobulin-like domain
ML50011a	92928fc16b4a42d6dcea3aaf472ce8fc	1295	ProSiteProfiles	PS50835	Ig-like domain profile.	1205	1291	8.175	T	2017-12-10	IPR007110	Immunoglobulin-like domain
ML04829a	62fe1261694c09a042791a3f67adb9a2	637	Pfam	PF04146	YT521-B-like domain	25	162	4.2e-42	T	2017-12-10	IPR007275	YTH domain	GO:0003723
ML04829a	62fe1261694c09a042791a3f67adb9a2	637	ProSiteProfiles	PS50882	YTH domain profile.	25	162	42.792	T	2017-12-10	IPR007275	YTH domain	GO:0003723
ML114620a	39dad67779c2f62249e3fe9856d42196	268	Pfam	PF04547	Calcium-activated chloride channel	4	249	1.8e-59	T	2017-12-10	IPR007632	Anoctamin		Reactome: R-HSA-2672351	Stimuli-sensing channels
ML114622a	2e734e718114cce426b8af7d7229c290	135	Pfam	PF04547	Calcium-activated chloride channel	37	99	3.1e-09	T	2017-12-10	IPR007632	Anoctamin		Reactome: R-HSA-2672351	Stimuli-sensing channels
ML17218a	489bcad4732454cc84a2e5721a6b7de6	1007	Pfam	PF04547	Calcium-activated chloride channel	397	953	4.6e-136	T	2017-12-10	IPR007632	Anoctamin		Reactome: R-HSA-2672351	Stimuli-sensing channels
ML25641a	b97ee2ebc870a1440976c2a96734b801	95	Pfam	PF04547	Calcium-activated chloride channel	45	95	3.4e-16	T	2017-12-10	IPR007632	Anoctamin		Reactome: R-HSA-2672351	Stimuli-sensing channels
ML07242a	9b181638af067195507da409b005f8af	670	ProSitePatterns	PS00109	Tyrosine protein kinases specific active-site signature.	184	196	-	T	2017-12-10	IPR008266	Tyrosine-protein kinase, active site	GO:0004672|GO:0006468
ML07243a	5632b81d44f4f6479281a1d2491e3176	530	ProSitePatterns	PS00109	Tyrosine protein kinases specific active-site signature.	38	50	-	T	2017-12-10	IPR008266	Tyrosine-protein kinase, active site	GO:0004672|GO:0006468
ML047936a	efdf7ab3238385aa9b18d65d11a0d57b	216	SUPERFAMILY	SSF48652		92	180	8.37e-12	T	2017-12-10	IPR008952	Tetraspanin, EC2 domain superfamily	GO:0016021
ML047936a	efdf7ab3238385aa9b18d65d11a0d57b	216	Gene3D	G3DSA:1.10.1450.10		82	181	1.2e-14	T	2017-12-10	IPR008952	Tetraspanin, EC2 domain superfamily	GO:0016021
ML077614a	10440d3fc55b8f8aa8ec27c0d7a3064a	241	SUPERFAMILY	SSF48652		106	199	6.02e-12	T	2017-12-10	IPR008952	Tetraspanin, EC2 domain superfamily	GO:0016021
ML077614a	10440d3fc55b8f8aa8ec27c0d7a3064a	241	Gene3D	G3DSA:1.10.1450.10		106	202	6.9e-13	T	2017-12-10	IPR008952	Tetraspanin, EC2 domain superfamily	GO:0016021
ML128212a	baa6ffb8ab59c78c9e996cbf96d0ddc3	225	SUPERFAMILY	SSF49493		47	129	1.83e-14	T	2017-12-10	IPR008971	HSP40/DnaJ peptide-binding	GO:0006457|GO:0051082
ML128212a	baa6ffb8ab59c78c9e996cbf96d0ddc3	225	SUPERFAMILY	SSF49493		131	219	3.53e-16	T	2017-12-10	IPR008971	HSP40/DnaJ peptide-binding	GO:0006457|GO:0051082
ML02634a	bc78bfc27f304e686d320b93cf05b3b1	993	SUPERFAMILY	SSF49742		410	538	9.94e-19	T	2017-12-10	IPR008977	PHM/PNGase F domain superfamily	GO:0003824
ML020113a	898f46011191cc6f73654140d9bb8684	2242	Gene3D	G3DSA:2.60.120.260		1008	1145	1.4e-21	T	2017-12-10	IPR008979	Galactose-binding-like domain superfamily
ML020113a	898f46011191cc6f73654140d9bb8684	2242	Gene3D	G3DSA:2.60.120.260		945	1007	0.0087	T	2017-12-10	IPR008979	Galactose-binding-like domain superfamily
ML020113a	898f46011191cc6f73654140d9bb8684	2242	Gene3D	G3DSA:2.60.120.260		1146	1287	8.6e-11	T	2017-12-10	IPR008979	Galactose-binding-like domain superfamily
ML020113a	898f46011191cc6f73654140d9bb8684	2242	SUPERFAMILY	SSF49785		1292	1420	2.55e-21	T	2017-12-10	IPR008979	Galactose-binding-like domain superfamily
ML020113a	898f46011191cc6f73654140d9bb8684	2242	SUPERFAMILY	SSF49785		1144	1279	1.13e-12	T	2017-12-10	IPR008979	Galactose-binding-like domain superfamily
ML020113a	898f46011191cc6f73654140d9bb8684	2242	Gene3D	G3DSA:2.60.120.260		1288	1425	6.6e-18	T	2017-12-10	IPR008979	Galactose-binding-like domain superfamily
ML020113a	898f46011191cc6f73654140d9bb8684	2242	SUPERFAMILY	SSF49785		1008	1139	4.68e-27	T	2017-12-10	IPR008979	Galactose-binding-like domain superfamily
ML09775a	50959b6f3be811a797e3e3ff97903d06	2764	Gene3D	G3DSA:2.60.120.260		1023	1222	1.4e-09	T	2017-12-10	IPR008979	Galactose-binding-like domain superfamily
ML09775a	50959b6f3be811a797e3e3ff97903d06	2764	SUPERFAMILY	SSF49785		1028	1159	3.74e-11	T	2017-12-10	IPR008979	Galactose-binding-like domain superfamily
ML09775a	50959b6f3be811a797e3e3ff97903d06	2764	SUPERFAMILY	SSF49785		310	402	1.02e-06	T	2017-12-10	IPR008979	Galactose-binding-like domain superfamily
ML09775a	50959b6f3be811a797e3e3ff97903d06	2764	Gene3D	G3DSA:2.60.120.260		88	269	0.064	T	2017-12-10	IPR008979	Galactose-binding-like domain superfamily
ML09775a	50959b6f3be811a797e3e3ff97903d06	2764	Gene3D	G3DSA:2.60.120.260		302	412	1.5e-05	T	2017-12-10	IPR008979	Galactose-binding-like domain superfamily
ML50011a	92928fc16b4a42d6dcea3aaf472ce8fc	1295	SUPERFAMILY	SSF49785		515	652	1.47e-23	T	2017-12-10	IPR008979	Galactose-binding-like domain superfamily
ML50011a	92928fc16b4a42d6dcea3aaf472ce8fc	1295	SUPERFAMILY	SSF49785		660	729	1.23e-06	T	2017-12-10	IPR008979	Galactose-binding-like domain superfamily
ML50011a	92928fc16b4a42d6dcea3aaf472ce8fc	1295	Gene3D	G3DSA:2.60.120.260		514	654	2.3e-18	T	2017-12-10	IPR008979	Galactose-binding-like domain superfamily
ML50011a	92928fc16b4a42d6dcea3aaf472ce8fc	1295	Gene3D	G3DSA:2.60.120.260		385	513	4.9e-13	T	2017-12-10	IPR008979	Galactose-binding-like domain superfamily
ML50011a	92928fc16b4a42d6dcea3aaf472ce8fc	1295	SUPERFAMILY	SSF49785		398	510	8.29e-14	T	2017-12-10	IPR008979	Galactose-binding-like domain superfamily
ML50011a	92928fc16b4a42d6dcea3aaf472ce8fc	1295	Gene3D	G3DSA:2.60.120.260		655	705	1.7e-05	T	2017-12-10	IPR008979	Galactose-binding-like domain superfamily
ML010115a	607858e113f6880b7dc3b7e121f91d26	282	SUPERFAMILY	SSF50621		121	247	3.98e-14	T	2017-12-10	IPR009006	Alanine racemase/group IV decarboxylase, C-terminal	GO:0003824
ML010115a	607858e113f6880b7dc3b7e121f91d26	282	Gene3D	G3DSA:2.40.37.10		81	267	5.5e-19	T	2017-12-10	IPR009006	Alanine racemase/group IV decarboxylase, C-terminal	GO:0003824
ML020113a	898f46011191cc6f73654140d9bb8684	2242	SUPERFAMILY	SSF57184		1887	2016	1.1e-09	T	2017-12-10	IPR009030	Growth factor receptor cysteine-rich domain superfamily
ML056914a	a3137e29dfbdbfd8f4a14284cd6499c6	438	SUPERFAMILY	SSF57184		58	181	6.8e-12	T	2017-12-10	IPR009030	Growth factor receptor cysteine-rich domain superfamily
ML50011a	92928fc16b4a42d6dcea3aaf472ce8fc	1295	SUPERFAMILY	SSF57184		964	1080	3.61e-11	T	2017-12-10	IPR009030	Growth factor receptor cysteine-rich domain superfamily
ML50011a	92928fc16b4a42d6dcea3aaf472ce8fc	1295	SUPERFAMILY	SSF57184		1050	1138	2.82e-07	T	2017-12-10	IPR009030	Growth factor receptor cysteine-rich domain superfamily
ML127023a	472c3affd8268ba0a0be7e97d031c83b	396	Pfam	PF05978	Ion channel regulatory protein UNC-93	5	104	2e-16	T	2017-12-10	IPR010291	Ion channel regulatory protein, UNC-93
ML24145a	a7a86a307ee41da496ee7c0dae3ade9b	465	Pfam	PF07247	Alcohol acetyltransferase	102	386	9.1e-13	T	2017-12-10	IPR010828	Alcohol acetyltransferase/N-acetyltransferase
ML035310a	8266b10af88c77701559d4010c9a259e	287	ProSiteProfiles	PS50405	Soluble glutathione S-transferase C-terminal domain profile.	158	287	13.287	T	2017-12-10	IPR010987	Glutathione S-transferase, C-terminal-like
ML07242a	9b181638af067195507da409b005f8af	670	SUPERFAMILY	SSF56112		34	327	1.75e-60	T	2017-12-10	IPR011009	Protein kinase-like domain superfamily
ML07243a	5632b81d44f4f6479281a1d2491e3176	530	SUPERFAMILY	SSF56112		6	202	2.7e-35	T	2017-12-10	IPR011009	Protein kinase-like domain superfamily
ML069135a	af9b3c3c3c21d302786da097d642a076	631	Pfam	PF00339	Arrestin (or S-antigen), N-terminal domain	62	191	5.2e-09	T	2017-12-10	IPR011021	Arrestin-like, N-terminal
ML069135a	af9b3c3c3c21d302786da097d642a076	631	Pfam	PF02752	Arrestin (or S-antigen), C-terminal domain	230	353	3.5e-06	T	2017-12-10	IPR011022	Arrestin C-terminal-like domain
ML069135a	af9b3c3c3c21d302786da097d642a076	631	SMART	SM01017		228	357	3.3e-06	T	2017-12-10	IPR011022	Arrestin C-terminal-like domain
ML074911a	c0ef5dc8b21af6b79718d84e6b462973	355	SUPERFAMILY	SSF47986		280	351	4.45e-08	T	2017-12-10	IPR011029	Death-like domain superfamily
ML02634a	bc78bfc27f304e686d320b93cf05b3b1	993	Gene3D	G3DSA:2.120.10.30		590	682	0.021	T	2017-12-10	IPR011042	Six-bladed beta-propeller, TolB-like
ML02634a	bc78bfc27f304e686d320b93cf05b3b1	993	Gene3D	G3DSA:2.120.10.30		693	940	1.9e-13	T	2017-12-10	IPR011042	Six-bladed beta-propeller, TolB-like
ML398315a	465b2024f6168b00a4759df3a30451f3	556	SUPERFAMILY	SSF50729		63	100	1.15e-05	T	2017-12-10	IPR011993	PH-like domain superfamily
ML398315a	465b2024f6168b00a4759df3a30451f3	556	Gene3D	G3DSA:2.30.29.30		22	104	6.3e-07	T	2017-12-10	IPR011993	PH-like domain superfamily
ML02634a	bc78bfc27f304e686d320b93cf05b3b1	993	ProSiteProfiles	PS51125	NHL repeat profile.	703	735	9.499	T	2017-12-10	IPR013017	NHL repeat, subgroup
ML02634a	bc78bfc27f304e686d320b93cf05b3b1	993	ProSiteProfiles	PS51125	NHL repeat profile.	639	679	10.198	T	2017-12-10	IPR013017	NHL repeat, subgroup
ML020113a	898f46011191cc6f73654140d9bb8684	2242	ProSitePatterns	PS01186	EGF-like domain signature 2.	1902	1915	-	T	2017-12-10	IPR013032	EGF-like, conserved site
ML020113a	898f46011191cc6f73654140d9bb8684	2242	ProSitePatterns	PS01186	EGF-like domain signature 2.	1864	1877	-	T	2017-12-10	IPR013032	EGF-like, conserved site
ML056914a	a3137e29dfbdbfd8f4a14284cd6499c6	438	ProSitePatterns	PS01186	EGF-like domain signature 2.	35	48	-	T	2017-12-10	IPR013032	EGF-like, conserved site
ML056914a	a3137e29dfbdbfd8f4a14284cd6499c6	438	ProSitePatterns	PS01186	EGF-like domain signature 2.	73	86	-	T	2017-12-10	IPR013032	EGF-like, conserved site
ML50011a	92928fc16b4a42d6dcea3aaf472ce8fc	1295	ProSitePatterns	PS01186	EGF-like domain signature 2.	989	1002	-	T	2017-12-10	IPR013032	EGF-like, conserved site
ML50011a	92928fc16b4a42d6dcea3aaf472ce8fc	1295	ProSitePatterns	PS01186	EGF-like domain signature 2.	1121	1135	-	T	2017-12-10	IPR013032	EGF-like, conserved site
ML069135a	af9b3c3c3c21d302786da097d642a076	631	Gene3D	G3DSA:3.30.40.10		559	628	0.00071	T	2017-12-10	IPR013083	Zinc finger, RING/FYVE/PHD-type
ML08522a	d7461d1f853c2692b1fcba457d0852ce	207	Gene3D	G3DSA:3.30.40.10		110	204	6.1e-18	T	2017-12-10	IPR013083	Zinc finger, RING/FYVE/PHD-type
ML11557a	fef4fcf75f84ee11509db7afef5228a9	213	Gene3D	G3DSA:3.30.40.10		8	99	6.5e-05	T	2017-12-10	IPR013083	Zinc finger, RING/FYVE/PHD-type
ML11557a	fef4fcf75f84ee11509db7afef5228a9	213	ProSiteProfiles	PS50157	Zinc finger C2H2 type domain profile.	97	124	13.775	T	2017-12-10	IPR013087	Zinc finger C2H2-type	GO:0003676
ML11557a	fef4fcf75f84ee11509db7afef5228a9	213	ProSiteProfiles	PS50157	Zinc finger C2H2 type domain profile.	154	181	10.949	T	2017-12-10	IPR013087	Zinc finger C2H2-type	GO:0003676
ML11557a	fef4fcf75f84ee11509db7afef5228a9	213	ProSiteProfiles	PS50157	Zinc finger C2H2 type domain profile.	182	210	10.658	T	2017-12-10	IPR013087	Zinc finger C2H2-type	GO:0003676
ML11557a	fef4fcf75f84ee11509db7afef5228a9	213	ProSiteProfiles	PS50157	Zinc finger C2H2 type domain profile.	125	153	8.6	T	2017-12-10	IPR013087	Zinc finger C2H2-type	GO:0003676
ML11557a	fef4fcf75f84ee11509db7afef5228a9	213	ProSitePatterns	PS00028	Zinc finger C2H2 type domain signature.	70	91	-	T	2017-12-10	IPR013087	Zinc finger C2H2-type	GO:0003676
ML11557a	fef4fcf75f84ee11509db7afef5228a9	213	ProSitePatterns	PS00028	Zinc finger C2H2 type domain signature.	184	205	-	T	2017-12-10	IPR013087	Zinc finger C2H2-type	GO:0003676
ML11557a	fef4fcf75f84ee11509db7afef5228a9	213	ProSitePatterns	PS00028	Zinc finger C2H2 type domain signature.	99	119	-	T	2017-12-10	IPR013087	Zinc finger C2H2-type	GO:0003676
ML11557a	fef4fcf75f84ee11509db7afef5228a9	213	SMART	SM00355		97	119	0.0024	T	2017-12-10	IPR013087	Zinc finger C2H2-type	GO:0003676
ML11557a	fef4fcf75f84ee11509db7afef5228a9	213	SMART	SM00355		68	90	0.14	T	2017-12-10	IPR013087	Zinc finger C2H2-type	GO:0003676
ML11557a	fef4fcf75f84ee11509db7afef5228a9	213	SMART	SM00355		154	176	0.11	T	2017-12-10	IPR013087	Zinc finger C2H2-type	GO:0003676
ML11557a	fef4fcf75f84ee11509db7afef5228a9	213	SMART	SM00355		125	148	0.013	T	2017-12-10	IPR013087	Zinc finger C2H2-type	GO:0003676
ML11557a	fef4fcf75f84ee11509db7afef5228a9	213	SMART	SM00355		182	205	0.0085	T	2017-12-10	IPR013087	Zinc finger C2H2-type	GO:0003676
ML165611a	85b3c6bbdd985b72a6fe46179b171a45	552	Pfam	PF07859	alpha/beta hydrolase fold	269	525	6.5e-28	T	2017-12-10	IPR013094	Alpha/beta hydrolase fold-3	GO:0008152|GO:0016787
ML14871a	1be0d6ed60e5bcc43abf73e6399cf857	897	Pfam	PF07679	Immunoglobulin I-set domain	550	634	7.9e-17	T	2017-12-10	IPR013098	Immunoglobulin I-set
ML038038a	5d9cee06f1f3a346a35839ad1984c93f	112	Pfam	PF00047	Immunoglobulin domain	69	108	2e-05	T	2017-12-10	IPR013151	Immunoglobulin
ML21937a	01ff06727314afeeb6c4317489123858	626	Pfam	PF00047	Immunoglobulin domain	510	580	2.9e-06	T	2017-12-10	IPR013151	Immunoglobulin
ML020113a	898f46011191cc6f73654140d9bb8684	2242	SUPERFAMILY	SSF49899		854	954	4.17e-23	T	2017-12-10	IPR013320	Concanavalin A-like lectin/glucanase domain superfamily
ML07495a	4d9d7ce56f50503ff0d81cba3f87a89d	653	SUPERFAMILY	SSF49899		360	463	3.89e-08	T	2017-12-10	IPR013320	Concanavalin A-like lectin/glucanase domain superfamily
ML07495a	4d9d7ce56f50503ff0d81cba3f87a89d	653	SUPERFAMILY	SSF49899		507	599	9.93e-15	T	2017-12-10	IPR013320	Concanavalin A-like lectin/glucanase domain superfamily
ML07495a	4d9d7ce56f50503ff0d81cba3f87a89d	653	SUPERFAMILY	SSF49899		205	326	1.31e-14	T	2017-12-10	IPR013320	Concanavalin A-like lectin/glucanase domain superfamily
ML00074a	a2d6e52a515d76529c40322c889e2cda	905	SUPERFAMILY	SSF47769		854	904	3.07e-05	T	2017-12-10	IPR013761	Sterile alpha motif/pointed domain superfamily
ML004415a	f323f95ba08822e9849324b694966b04	1544	Gene3D	G3DSA:2.60.40.10		783	882	4.6e-08	T	2017-12-10	IPR013783	Immunoglobulin-like fold
ML004415a	f323f95ba08822e9849324b694966b04	1544	Gene3D	G3DSA:2.60.40.10		883	979	3e-06	T	2017-12-10	IPR013783	Immunoglobulin-like fold
ML004415a	f323f95ba08822e9849324b694966b04	1544	Gene3D	G3DSA:2.60.40.10		466	572	1.3e-06	T	2017-12-10	IPR013783	Immunoglobulin-like fold
ML004415a	f323f95ba08822e9849324b694966b04	1544	Gene3D	G3DSA:2.60.40.10		980	1082	0.00029	T	2017-12-10	IPR013783	Immunoglobulin-like fold
ML004415a	f323f95ba08822e9849324b694966b04	1544	Gene3D	G3DSA:2.60.40.10		1083	1170	4.7e-07	T	2017-12-10	IPR013783	Immunoglobulin-like fold
ML004415a	f323f95ba08822e9849324b694966b04	1544	Gene3D	G3DSA:2.60.40.10		179	267	0.019	T	2017-12-10	IPR013783	Immunoglobulin-like fold
ML004415a	f323f95ba08822e9849324b694966b04	1544	Gene3D	G3DSA:2.60.40.10		1309	1422	2e-07	T	2017-12-10	IPR013783	Immunoglobulin-like fold
ML004415a	f323f95ba08822e9849324b694966b04	1544	Gene3D	G3DSA:2.60.40.10		1171	1274	0.00071	T	2017-12-10	IPR013783	Immunoglobulin-like fold
ML004415a	f323f95ba08822e9849324b694966b04	1544	Gene3D	G3DSA:2.60.40.10		368	465	2e-05	T	2017-12-10	IPR013783	Immunoglobulin-like fold
ML004415a	f323f95ba08822e9849324b694966b04	1544	Gene3D	G3DSA:2.60.40.10		70	172	1.6e-08	T	2017-12-10	IPR013783	Immunoglobulin-like fold
ML004415a	f323f95ba08822e9849324b694966b04	1544	Gene3D	G3DSA:2.60.40.10		682	781	0.0082	T	2017-12-10	IPR013783	Immunoglobulin-like fold
ML004415a	f323f95ba08822e9849324b694966b04	1544	Gene3D	G3DSA:2.60.40.10		581	676	9.5e-05	T	2017-12-10	IPR013783	Immunoglobulin-like fold
ML004415a	f323f95ba08822e9849324b694966b04	1544	Gene3D	G3DSA:2.60.40.10		1434	1529	0.0043	T	2017-12-10	IPR013783	Immunoglobulin-like fold
ML004415a	f323f95ba08822e9849324b694966b04	1544	Gene3D	G3DSA:2.60.40.10		268	367	6.7e-05	T	2017-12-10	IPR013783	Immunoglobulin-like fold
ML015615a	897016774812df79dd3f73f38db3bbbc	537	Gene3D	G3DSA:2.60.40.10		175	270	2.2e-11	T	2017-12-10	IPR013783	Immunoglobulin-like fold
ML020113a	898f46011191cc6f73654140d9bb8684	2242	Gene3D	G3DSA:2.60.40.10		2154	2242	8.8e-10	T	2017-12-10	IPR013783	Immunoglobulin-like fold
ML030233a	e5d1b8726aa6e16404c643afe7910357	451	Gene3D	G3DSA:2.60.40.10		304	381	2.5e-08	T	2017-12-10	IPR013783	Immunoglobulin-like fold
ML030233a	e5d1b8726aa6e16404c643afe7910357	451	Gene3D	G3DSA:2.60.40.10		223	303	0.011	T	2017-12-10	IPR013783	Immunoglobulin-like fold
ML038038a	5d9cee06f1f3a346a35839ad1984c93f	112	Gene3D	G3DSA:2.60.40.10		5	112	2.5e-09	T	2017-12-10	IPR013783	Immunoglobulin-like fold
ML07822a	1304313de5c4812b9e06dd9e0baf6361	700	Gene3D	G3DSA:2.60.40.10		36	241	7.6e-07	T	2017-12-10	IPR013783	Immunoglobulin-like fold
ML09775a	50959b6f3be811a797e3e3ff97903d06	2764	Gene3D	G3DSA:2.60.40.10		1444	1635	0.0064	T	2017-12-10	IPR013783	Immunoglobulin-like fold
ML09775a	50959b6f3be811a797e3e3ff97903d06	2764	Gene3D	G3DSA:2.60.40.10		786	888	2.5e-06	T	2017-12-10	IPR013783	Immunoglobulin-like fold
ML09775a	50959b6f3be811a797e3e3ff97903d06	2764	Gene3D	G3DSA:2.60.40.10		1368	1443	0.027	T	2017-12-10	IPR013783	Immunoglobulin-like fold
ML09775a	50959b6f3be811a797e3e3ff97903d06	2764	Gene3D	G3DSA:2.60.40.10		1756	1861	1.8e-07	T	2017-12-10	IPR013783	Immunoglobulin-like fold
ML09775a	50959b6f3be811a797e3e3ff97903d06	2764	Gene3D	G3DSA:2.60.40.10		1636	1738	0.031	T	2017-12-10	IPR013783	Immunoglobulin-like fold
ML14871a	1be0d6ed60e5bcc43abf73e6399cf857	897	Gene3D	G3DSA:2.60.40.10		550	644	8.2e-23	T	2017-12-10	IPR013783	Immunoglobulin-like fold
ML14871a	1be0d6ed60e5bcc43abf73e6399cf857	897	Gene3D	G3DSA:2.60.40.10		438	549	1e-06	T	2017-12-10	IPR013783	Immunoglobulin-like fold
ML14871a	1be0d6ed60e5bcc43abf73e6399cf857	897	Gene3D	G3DSA:2.60.40.10		833	897	0.00014	T	2017-12-10	IPR013783	Immunoglobulin-like fold
ML177315a	a9c0ae74f0b6764d3bf1245274112865	462	Gene3D	G3DSA:2.60.40.10		50	146	0.02	T	2017-12-10	IPR013783	Immunoglobulin-like fold
ML20761a	ea80e3fab15bdf98da3ba9ada6738858	1683	Gene3D	G3DSA:2.60.40.10		545	951	1.9e-05	T	2017-12-10	IPR013783	Immunoglobulin-like fold
ML20761a	ea80e3fab15bdf98da3ba9ada6738858	1683	Gene3D	G3DSA:2.60.40.10		960	1076	0.00034	T	2017-12-10	IPR013783	Immunoglobulin-like fold
ML21937a	01ff06727314afeeb6c4317489123858	626	Gene3D	G3DSA:2.60.40.10		404	504	1.4e-09	T	2017-12-10	IPR013783	Immunoglobulin-like fold
ML21937a	01ff06727314afeeb6c4317489123858	626	Gene3D	G3DSA:2.60.40.10		505	602	3.5e-10	T	2017-12-10	IPR013783	Immunoglobulin-like fold
ML33072a	a888726c199704667ebae9fc8f451e6e	1946	Gene3D	G3DSA:2.60.40.10		642	709	0.36	T	2017-12-10	IPR013783	Immunoglobulin-like fold
ML33072a	a888726c199704667ebae9fc8f451e6e	1946	Gene3D	G3DSA:2.60.40.10		317	460	0.0027	T	2017-12-10	IPR013783	Immunoglobulin-like fold
ML33072a	a888726c199704667ebae9fc8f451e6e	1946	Gene3D	G3DSA:2.60.40.10		820	1007	0.043	T	2017-12-10	IPR013783	Immunoglobulin-like fold
ML33072a	a888726c199704667ebae9fc8f451e6e	1946	Gene3D	G3DSA:2.60.40.10		461	540	1.7e-05	T	2017-12-10	IPR013783	Immunoglobulin-like fold
ML33072a	a888726c199704667ebae9fc8f451e6e	1946	Gene3D	G3DSA:2.60.40.10		13	112	0.017	T	2017-12-10	IPR013783	Immunoglobulin-like fold
ML33072a	a888726c199704667ebae9fc8f451e6e	1946	Gene3D	G3DSA:2.60.40.10		1112	1283	0.1	T	2017-12-10	IPR013783	Immunoglobulin-like fold
ML33072a	a888726c199704667ebae9fc8f451e6e	1946	Gene3D	G3DSA:2.60.40.10		1379	1465	0.048	T	2017-12-10	IPR013783	Immunoglobulin-like fold
ML33072a	a888726c199704667ebae9fc8f451e6e	1946	Gene3D	G3DSA:2.60.40.10		555	641	0.0062	T	2017-12-10	IPR013783	Immunoglobulin-like fold
ML33072a	a888726c199704667ebae9fc8f451e6e	1946	Gene3D	G3DSA:2.60.40.10		222	316	1.4e-05	T	2017-12-10	IPR013783	Immunoglobulin-like fold
ML33072a	a888726c199704667ebae9fc8f451e6e	1946	Gene3D	G3DSA:2.60.40.10		722	819	5.1e-05	T	2017-12-10	IPR013783	Immunoglobulin-like fold
ML33072a	a888726c199704667ebae9fc8f451e6e	1946	Gene3D	G3DSA:2.60.40.10		1008	1109	0.037	T	2017-12-10	IPR013783	Immunoglobulin-like fold
ML50011a	92928fc16b4a42d6dcea3aaf472ce8fc	1295	Gene3D	G3DSA:2.60.40.10		1199	1294	2.1e-08	T	2017-12-10	IPR013783	Immunoglobulin-like fold
ML000715a	d8533d4f60d912a15ac048f513060c48	229	PRINTS	PR00160	Glutaredoxin signature	42	60	1.2e-07	T	2017-12-10	IPR014025	Glutaredoxin subgroup
ML000715a	d8533d4f60d912a15ac048f513060c48	229	PRINTS	PR00160	Glutaredoxin signature	92	105	1.2e-07	T	2017-12-10	IPR014025	Glutaredoxin subgroup
ML000715a	d8533d4f60d912a15ac048f513060c48	229	PRINTS	PR00160	Glutaredoxin signature	106	119	1.2e-07	T	2017-12-10	IPR014025	Glutaredoxin subgroup
ML00694a	3a3ab9fc33a7c9b34dcd1219819f6d73	253	PRINTS	PR00160	Glutaredoxin signature	96	109	6.9e-06	T	2017-12-10	IPR014025	Glutaredoxin subgroup
ML00694a	3a3ab9fc33a7c9b34dcd1219819f6d73	253	PRINTS	PR00160	Glutaredoxin signature	47	65	6.9e-06	T	2017-12-10	IPR014025	Glutaredoxin subgroup
ML00694a	3a3ab9fc33a7c9b34dcd1219819f6d73	253	PRINTS	PR00160	Glutaredoxin signature	110	123	6.9e-06	T	2017-12-10	IPR014025	Glutaredoxin subgroup
ML047916a	eebf968b7199f276a85370a78d4afee2	215	PRINTS	PR00160	Glutaredoxin signature	119	137	6.8e-09	T	2017-12-10	IPR014025	Glutaredoxin subgroup
ML047916a	eebf968b7199f276a85370a78d4afee2	215	PRINTS	PR00160	Glutaredoxin signature	181	194	6.8e-09	T	2017-12-10	IPR014025	Glutaredoxin subgroup
ML047916a	eebf968b7199f276a85370a78d4afee2	215	PRINTS	PR00160	Glutaredoxin signature	167	180	6.8e-09	T	2017-12-10	IPR014025	Glutaredoxin subgroup
ML24221a	2b9fd3ed715aaa4ac8c02039b182ab98	125	Gene3D	G3DSA:3.40.50.620		8	117	1.3e-16	T	2017-12-10	IPR014729	Rossmann-like alpha/beta/alpha sandwich fold
ML26701a	e5986a5e7ae50cf7a256e9b0701cdb15	147	Gene3D	G3DSA:3.40.50.620		81	116	6.1e-05	T	2017-12-10	IPR014729	Rossmann-like alpha/beta/alpha sandwich fold
ML26701a	e5986a5e7ae50cf7a256e9b0701cdb15	147	Gene3D	G3DSA:3.40.50.620		7	80	0.0015	T	2017-12-10	IPR014729	Rossmann-like alpha/beta/alpha sandwich fold
ML069135a	af9b3c3c3c21d302786da097d642a076	631	SUPERFAMILY	SSF81296		220	367	1.26e-11	T	2017-12-10	IPR014756	Immunoglobulin E-set
ML069135a	af9b3c3c3c21d302786da097d642a076	631	SUPERFAMILY	SSF81296		61	158	1.4e-09	T	2017-12-10	IPR014756	Immunoglobulin E-set
ML00114a	28f0c0bdc09f42a09ef23f844d3e3a51	831	Gene3D	G3DSA:2.60.120.230		580	754	0.0016	T	2017-12-10	IPR014784	Copper type II, ascorbate-dependent monooxygenase-like, C-terminal	GO:0016715|GO:0055114
ML02634a	bc78bfc27f304e686d320b93cf05b3b1	993	Gene3D	G3DSA:2.60.120.230		408	547	5.3e-21	T	2017-12-10	IPR014784	Copper type II, ascorbate-dependent monooxygenase-like, C-terminal	GO:0016715|GO:0055114
ML10461a	f203e1e6cdb3d091f139654955141888	344	Gene3D	G3DSA:2.130.10.10		34	340	8.3e-07	T	2017-12-10	IPR015943	WD40/YVTN repeat-like-containing domain superfamily	GO:0005515
ML03061a	700492a7c18f6f9a0f2cb405ecd14b70	319	SUPERFAMILY	SSF111331		241	294	3.01e-48	T	2017-12-10	IPR016064	NAD kinase/diacylglycerol kinase-like domain superfamily
ML03061a	700492a7c18f6f9a0f2cb405ecd14b70	319	SUPERFAMILY	SSF111331		3	204	3.01e-48	T	2017-12-10	IPR016064	NAD kinase/diacylglycerol kinase-like domain superfamily
ML398315a	465b2024f6168b00a4759df3a30451f3	556	SUPERFAMILY	SSF111331		188	251	1.92e-14	T	2017-12-10	IPR016064	NAD kinase/diacylglycerol kinase-like domain superfamily
ML398315a	465b2024f6168b00a4759df3a30451f3	556	SUPERFAMILY	SSF111331		461	544	1.92e-14	T	2017-12-10	IPR016064	NAD kinase/diacylglycerol kinase-like domain superfamily
ML181718a	7dff52077c12f81856d5e39aa701a8f8	449	SMART	SM00423		221	277	0.007	T	2017-12-10	IPR016201	PSI domain
ML03061a	700492a7c18f6f9a0f2cb405ecd14b70	319	Gene3D	G3DSA:3.40.50.10330		1	150	6.3e-34	T	2017-12-10	IPR017438	Inorganic polyphosphate/ATP-NAD kinase, domain 1	GO:0003951|GO:0008152
ML398315a	465b2024f6168b00a4759df3a30451f3	556	Gene3D	G3DSA:3.40.50.10330		167	233	1.4e-07	T	2017-12-10	IPR017438	Inorganic polyphosphate/ATP-NAD kinase, domain 1	GO:0003951|GO:0008152
ML07242a	9b181638af067195507da409b005f8af	670	ProSitePatterns	PS00107	Protein kinases ATP-binding region signature.	58	81	-	T	2017-12-10	IPR017441	Protein kinase, ATP binding site	GO:0005524
ML09775a	50959b6f3be811a797e3e3ff97903d06	2764	SMART	SM00202		2394	2499	2.1e-06	T	2017-12-10	IPR017448	SRCR-like domain	GO:0016020
ML20761a	ea80e3fab15bdf98da3ba9ada6738858	1683	SMART	SM00202		1527	1639	7.4e-06	T	2017-12-10	IPR017448	SRCR-like domain	GO:0016020
ML029611a	6570d850bde3d2a37d110f05c7c40a4d	426	ProSiteProfiles	PS50262	G-protein coupled receptors family 1 profile.	55	338	14.594	T	2017-12-10	IPR017452	GPCR, rhodopsin-like, 7TM	GO:0016021
ML04351a	10bdfe0af5139a994663f1b0c157c162	326	ProSiteProfiles	PS50262	G-protein coupled receptors family 1 profile.	1	260	23.26	T	2017-12-10	IPR017452	GPCR, rhodopsin-like, 7TM	GO:0016021
ML101023a	75443f51f540cf06e403c2c764a1ecdc	156	ProSiteProfiles	PS50262	G-protein coupled receptors family 1 profile.	17	156	9.84	T	2017-12-10	IPR017452	GPCR, rhodopsin-like, 7TM	GO:0016021
ML138317a	54dac36ae7336b7bcf810629c5a92bb8	429	ProSiteProfiles	PS50262	G-protein coupled receptors family 1 profile.	62	387	26.931	T	2017-12-10	IPR017452	GPCR, rhodopsin-like, 7TM	GO:0016021
ML199113a	837f8c8f6e61ee091c70c6046f534021	439	ProSiteProfiles	PS50262	G-protein coupled receptors family 1 profile.	10	164	17.383	T	2017-12-10	IPR017452	GPCR, rhodopsin-like, 7TM	GO:0016021
ML28051a	671f3aa6f37471bc31a7215a6c44d44c	429	ProSiteProfiles	PS50262	G-protein coupled receptors family 1 profile.	62	387	26.651	T	2017-12-10	IPR017452	GPCR, rhodopsin-like, 7TM	GO:0016021
ML216912a	573b7512b8567a78308c4fe46f549254	1080	ProSitePatterns	PS00211	ABC transporters family signature.	482	496	-	T	2017-12-10	IPR017871	ABC transporter, conserved site	GO:0005524|GO:0016887
ML08522a	d7461d1f853c2692b1fcba457d0852ce	207	ProSitePatterns	PS00518	Zinc finger RING-type signature.	141	150	-	T	2017-12-10	IPR017907	Zinc finger, RING-type, conserved site
ML03218a	f60d4597dbc784aa9ed8f0025ac5dff7	393	Gene3D	G3DSA:3.20.20.190		42	206	2.7e-18	T	2017-12-10	IPR017946	PLC-like phosphodiesterase, TIM beta/alpha-barrel domain superfamily	GO:0006629|GO:0008081
ML03218a	f60d4597dbc784aa9ed8f0025ac5dff7	393	SUPERFAMILY	SSF51695		310	349	1.67e-26	T	2017-12-10	IPR017946	PLC-like phosphodiesterase, TIM beta/alpha-barrel domain superfamily	GO:0006629|GO:0008081
ML03218a	f60d4597dbc784aa9ed8f0025ac5dff7	393	SUPERFAMILY	SSF51695		50	282	1.67e-26	T	2017-12-10	IPR017946	PLC-like phosphodiesterase, TIM beta/alpha-barrel domain superfamily	GO:0006629|GO:0008081
ML020113a	898f46011191cc6f73654140d9bb8684	2242	ProSitePatterns	PS01187	Calcium-binding EGF-like domain signature.	1975	2000	-	T	2017-12-10	IPR018097	EGF-like calcium-binding, conserved site	GO:0005509
ML056914a	a3137e29dfbdbfd8f4a14284cd6499c6	438	ProSitePatterns	PS01187	Calcium-binding EGF-like domain signature.	88	112	-	T	2017-12-10	IPR018097	EGF-like calcium-binding, conserved site	GO:0005509
ML056914a	a3137e29dfbdbfd8f4a14284cd6499c6	438	ProSitePatterns	PS01187	Calcium-binding EGF-like domain signature.	141	165	-	T	2017-12-10	IPR018097	EGF-like calcium-binding, conserved site	GO:0005509
ML50011a	92928fc16b4a42d6dcea3aaf472ce8fc	1295	ProSitePatterns	PS01187	Calcium-binding EGF-like domain signature.	1096	1121	-	T	2017-12-10	IPR018097	EGF-like calcium-binding, conserved site	GO:0005509
ML047936a	efdf7ab3238385aa9b18d65d11a0d57b	216	Pfam	PF00335	Tetraspanin family	20	203	3.5e-29	T	2017-12-10	IPR018499	Tetraspanin/Peripherin	GO:0016021
ML077614a	10440d3fc55b8f8aa8ec27c0d7a3064a	241	Pfam	PF00335	Tetraspanin family	11	228	9.9e-27	T	2017-12-10	IPR018499	Tetraspanin/Peripherin	GO:0016021
ML003513a	baefee8d376eeb99b5cc636c1622058a	275	ProSitePatterns	PS01070	DNA/RNA non-specific endonucleases active site.	127	135	-	T	2017-12-10	IPR018524	DNA/RNA non-specific endonuclease, active site	GO:0003676|GO:0016787|GO:0046872
ML054413a	f1b6e70a4a43f40ab05b5e7536bbbed2	192	Pfam	PF10294	Lysine methyltransferase	7	156	3.7e-19	T	2017-12-10	IPR019410	Lysine methyltransferase
ML07242a	9b181638af067195507da409b005f8af	670	SMART	SM00219		52	329	3.8e-14	T	2017-12-10	IPR020635	Tyrosine-protein kinase, catalytic domain	GO:0004713|GO:0006468
ML07243a	5632b81d44f4f6479281a1d2491e3176	530	SMART	SM00219		1	181	3.9e-05	T	2017-12-10	IPR020635	Tyrosine-protein kinase, catalytic domain	GO:0004713|GO:0006468
ML023015a	4f3aa8c89417fd528eb09ead15a2439e	702	CDD	cd00204	ANK	208	279	3.75583e-15	T	2017-12-10	IPR020683	Ankyrin repeat-containing domain
ML023015a	4f3aa8c89417fd528eb09ead15a2439e	702	ProSiteProfiles	PS50297	Ankyrin repeat region circular profile.	213	279	19.253	T	2017-12-10	IPR020683	Ankyrin repeat-containing domain
ML023015a	4f3aa8c89417fd528eb09ead15a2439e	702	Pfam	PF12796	Ankyrin repeats (3 copies)	214	280	1.6e-09	T	2017-12-10	IPR020683	Ankyrin repeat-containing domain
ML263511a	f5de55740393ea4e593253cb9fa1910c	620	CDD	cd00204	ANK	64	193	2.44581e-09	T	2017-12-10	IPR020683	Ankyrin repeat-containing domain
ML263511a	f5de55740393ea4e593253cb9fa1910c	620	ProSiteProfiles	PS50297	Ankyrin repeat region circular profile.	65	204	11.93	T	2017-12-10	IPR020683	Ankyrin repeat-containing domain
ML263511a	f5de55740393ea4e593253cb9fa1910c	620	Pfam	PF12796	Ankyrin repeats (3 copies)	104	201	4.5e-07	T	2017-12-10	IPR020683	Ankyrin repeat-containing domain
ML263512a	e6ae0ec3a16d3c2010de7bacca34b601	647	CDD	cd00204	ANK	95	218	5.15866e-20	T	2017-12-10	IPR020683	Ankyrin repeat-containing domain
ML263512a	e6ae0ec3a16d3c2010de7bacca34b601	647	ProSiteProfiles	PS50297	Ankyrin repeat region circular profile.	95	239	23.074	T	2017-12-10	IPR020683	Ankyrin repeat-containing domain
ML263512a	e6ae0ec3a16d3c2010de7bacca34b601	647	Pfam	PF12796	Ankyrin repeats (3 copies)	165	226	1.7e-10	T	2017-12-10	IPR020683	Ankyrin repeat-containing domain
ML003513a	baefee8d376eeb99b5cc636c1622058a	275	SMART	SM00477		64	274	4.6e-53	T	2017-12-10	IPR020821	Extracellular Endonuclease, subunit A	GO:0003676|GO:0016787|GO:0046872
ML02206a	39aee46bd616279190b9b9c815535f31	554	Pfam	PF01823	MAC/Perforin domain	159	242	6.7e-10	T	2017-12-10	IPR020864	Membrane attack complex component/perforin (MACPF) domain
ML03672a	3bbf02f06a8b1c6bb6d159c3b23c8fc2	544	Pfam	PF01823	MAC/Perforin domain	150	205	2.4e-07	T	2017-12-10	IPR020864	Membrane attack complex component/perforin (MACPF) domain
ML14871a	1be0d6ed60e5bcc43abf73e6399cf857	897	Pfam	PF01823	MAC/Perforin domain	140	213	2.4e-09	T	2017-12-10	IPR020864	Membrane attack complex component/perforin (MACPF) domain
ML24223a	6ae87db8e71f0a9b51df168ab4fab6fd	549	Pfam	PF01823	MAC/Perforin domain	150	243	4.8e-10	T	2017-12-10	IPR020864	Membrane attack complex component/perforin (MACPF) domain
ML026410a	5f031ed700b6f200b652438641645470	142	Gene3D	G3DSA:1.20.5.100		19	51	6.2e-06	T	2017-12-10	IPR021157	Cytochrome c1, transmembrane anchor, C-terminal
ML08599a	4038672519c10e149256e5e389861a19	248	ProDom	PD456474	MGC84261 ZGC:85676 MEMBRANE NOVEL TRANSMEMBRANE ZGC:112101 C7ORF23	160	226	0.004	T	2017-12-10	IPR022564	Protein of unknown function DUF2678
ML08599a	4038672519c10e149256e5e389861a19	248	Pfam	PF10856	Protein of unknown function (DUF2678)	138	241	2.2e-11	T	2017-12-10	IPR022564	Protein of unknown function DUF2678
ML010115a	607858e113f6880b7dc3b7e121f91d26	282	Pfam	PF00278	Pyridoxal-dependent decarboxylase, C-terminal sheet domain	135	235	1.6e-08	T	2017-12-10	IPR022643	Orn/DAP/Arg decarboxylase 2, C-terminal	GO:0003824
ML02634a	bc78bfc27f304e686d320b93cf05b3b1	993	Pfam	PF03712	Copper type II ascorbate-dependent monooxygenase, C-terminal domain	409	540	1.7e-17	T	2017-12-10	IPR024548	Copper type II ascorbate-dependent monooxygenase, C-terminal
ML08599a	4038672519c10e149256e5e389861a19	248	Pfam	PF13847	Methyltransferase domain	57	134	2.1e-10	T	2017-12-10	IPR025714	Methyltransferase domain
ML01537a	04b7124adee2ad97ac773da2d820ba5a	704	Pfam	PF13306	Leucine rich repeats (6 copies)	120	209	0.086	T	2017-12-10	IPR026906	Leucine rich repeat 5
ML04829a	62fe1261694c09a042791a3f67adb9a2	637	SUPERFAMILY	SSF103657		389	615	7.85e-36	T	2017-12-10	IPR027267	AH/BAR domain superfamily
ML04829a	62fe1261694c09a042791a3f67adb9a2	637	Gene3D	G3DSA:1.20.1270.60		400	622	9.5e-20	T	2017-12-10	IPR027267	AH/BAR domain superfamily
ML005110a	526d5718fa5e50a80ccb5379d0c41d3d	848	SUPERFAMILY	SSF52540		169	403	7.59e-52	T	2017-12-10	IPR027417	P-loop containing nucleoside triphosphate hydrolase
ML08379a	2467415794a1e58ffe5a3ceb33b7b72b	231	SUPERFAMILY	SSF52540		34	225	1.02e-15	T	2017-12-10	IPR027417	P-loop containing nucleoside triphosphate hydrolase
ML145832a	091f3d7c099d51303d1f20ccb8334289	1768	SUPERFAMILY	SSF52540		332	413	1.06e-07	T	2017-12-10	IPR027417	P-loop containing nucleoside triphosphate hydrolase
ML145832a	091f3d7c099d51303d1f20ccb8334289	1768	SUPERFAMILY	SSF52540		452	718	1.06e-07	T	2017-12-10	IPR027417	P-loop containing nucleoside triphosphate hydrolase
ML216912a	573b7512b8567a78308c4fe46f549254	1080	SUPERFAMILY	SSF52540		363	546	6.76e-40	T	2017-12-10	IPR027417	P-loop containing nucleoside triphosphate hydrolase
ML216914a	2a9494633cc4d1583e7ae2b88b5470a5	294	SUPERFAMILY	SSF52540		6	176	9.67e-43	T	2017-12-10	IPR027417	P-loop containing nucleoside triphosphate hydrolase
ML008321a	08719a926238d57dbb7e24fbfca42ce6	862	Pfam	PF14703	Cytosolic domain of 10TM putative phosphate transporter	213	370	1.5e-18	T	2017-12-10	IPR027815	10TM putative phosphate transporter, cytosolic domain
ML086411a	9905a52e35d19f6608eea8a94f7181e0	182	Pfam	PF12999	Glucosidase II beta subunit-like	89	182	3e-20	T	2017-12-10	IPR028146	Glucosidase II beta subunit, N-terminal		Reactome: R-HSA-381426|Reactome: R-HSA-532668|Reactome: R-HSA-879415|Reactome: R-HSA-8957275|Reactome: R-HSA-901042	Regulation of Insulin-like Growth Factor (IGF) transport and uptake by Insulin-like Growth Factor Binding Proteins (IGFBPs), N-glycan trimming in the ER and Calnexin/Calreticulin cycle, Advanced glycosylation endproduct receptor signaling, Post-translational protein phosphorylation, Calnexin/calreticulin cycle
ML199112a	3fafce3719a0377ad146d524d5929e9d	200	Gene3D	G3DSA:3.40.20.10		46	198	0.00016	T	2017-12-10	IPR029006	ADF-H/Gelsolin-like domain superfamily
ML032414a	c1a9a40ed803f2128f1e6110882cbb9b	288	Gene3D	G3DSA:3.40.50.1240		37	267	9.7e-10	T	2017-12-10	IPR029033	Histidine phosphatase superfamily
ML032414a	c1a9a40ed803f2128f1e6110882cbb9b	288	SUPERFAMILY	SSF53254		25	230	6.06e-17	T	2017-12-10	IPR029033	Histidine phosphatase superfamily
ML165611a	85b3c6bbdd985b72a6fe46179b171a45	552	Gene3D	G3DSA:3.40.50.1820		235	551	7.5e-28	T	2017-12-10	IPR029058	Alpha/Beta hydrolase fold
ML165611a	85b3c6bbdd985b72a6fe46179b171a45	552	SUPERFAMILY	SSF53474		234	549	1.81e-36	T	2017-12-10	IPR029058	Alpha/Beta hydrolase fold
ML054413a	f1b6e70a4a43f40ab05b5e7536bbbed2	192	SUPERFAMILY	SSF53335		11	125	6.78e-17	T	2017-12-10	IPR029063	S-adenosyl-L-methionine-dependent methyltransferase
ML08599a	4038672519c10e149256e5e389861a19	248	SUPERFAMILY	SSF53335		6	153	8.6e-20	T	2017-12-10	IPR029063	S-adenosyl-L-methionine-dependent methyltransferase
ML17218a	489bcad4732454cc84a2e5721a6b7de6	1007	Pfam	PF16178	Dimerisation domain of Ca+-activated chloride-channel, anoctamin	286	394	7e-30	T	2017-12-10	IPR032394	Anoctamin, dimerisation domain	GO:0046983	Reactome: R-HSA-2672351	Stimuli-sensing channels
ML17218a	489bcad4732454cc84a2e5721a6b7de6	1007	Pfam	PF16178	Dimerisation domain of Ca+-activated chloride-channel, anoctamin	82	287	2e-13	T	2017-12-10	IPR032394	Anoctamin, dimerisation domain	GO:0046983	Reactome: R-HSA-2672351	Stimuli-sensing channels
ML010114a	ae3590a885b6432bfab20f71d863f436	169	Gene3D	G3DSA:3.80.10.10		13	164	0.00034	T	2017-12-10	IPR032675	Leucine-rich repeat domain superfamily
ML01537a	04b7124adee2ad97ac773da2d820ba5a	704	Gene3D	G3DSA:3.80.10.10		9	309	7.7e-34	T	2017-12-10	IPR032675	Leucine-rich repeat domain superfamily
ML01537a	04b7124adee2ad97ac773da2d820ba5a	704	SUPERFAMILY	SSF52058		11	305	1.11e-29	T	2017-12-10	IPR032675	Leucine-rich repeat domain superfamily
ML008321a	08719a926238d57dbb7e24fbfca42ce6	862	Pfam	PF13967	Late exocytosis, associated with Golgi transport	67	184	1e-07	T	2017-12-10	IPR032880	Calcium permeable stress-gated cation channel 1, N-terminal transmembrane domain
ML305522a	d3c44795ffa260486619d61da7422e3d	379	SUPERFAMILY	SSF48508		170	374	5.9e-33	T	2017-12-10	IPR035500	Nuclear hormone receptor-like domain superfamily		Reactome: R-HSA-383280	Nuclear Receptor transcription pathway
ML305522a	d3c44795ffa260486619d61da7422e3d	379	Gene3D	G3DSA:1.10.565.10		78	373	1.1e-32	T	2017-12-10	IPR035500	Nuclear hormone receptor-like domain superfamily		Reactome: R-HSA-383280	Nuclear Receptor transcription pathway
ML07495a	4d9d7ce56f50503ff0d81cba3f87a89d	653	Gene3D	G3DSA:3.40.50.10140		18	155	1.2e-13	T	2017-12-10	IPR035897	Toll/interleukin-1 receptor homology (TIR) domain superfamily
ML07495a	4d9d7ce56f50503ff0d81cba3f87a89d	653	SUPERFAMILY	SSF52200		19	141	4.19e-10	T	2017-12-10	IPR035897	Toll/interleukin-1 receptor homology (TIR) domain superfamily
ML114620a	39dad67779c2f62249e3fe9856d42196	268	Gene3D	G3DSA:1.10.3720.10		6	147	0.00041	T	2017-12-10	IPR035906	MetI-like superfamily
ML00173a	39c275d0805404c9bf626a6549858ff9	288	SUPERFAMILY	SSF57535		205	260	1.39e-11	T	2017-12-10	IPR035976	Sushi/SCR/CCP superfamily
ML023012a	4b6133061d07368fdf0412c82cdc7733	301	SUPERFAMILY	SSF57535		224	273	1.81e-09	T	2017-12-10	IPR035976	Sushi/SCR/CCP superfamily
ML023013a	5b639f612017f8767d641a20e143b7a9	289	SUPERFAMILY	SSF57535		223	266	1.35e-09	T	2017-12-10	IPR035976	Sushi/SCR/CCP superfamily
ML04418a	153f476cbf5a203b8a192fed20d5d65a	268	SUPERFAMILY	SSF57535		221	264	1.62e-11	T	2017-12-10	IPR035976	Sushi/SCR/CCP superfamily
ML04419a	bfd98bb2fecee9e308aa1f7d4ba0e382	767	SUPERFAMILY	SSF57535		694	736	3.1e-10	T	2017-12-10	IPR035976	Sushi/SCR/CCP superfamily
ML07244a	183995e94b52f6b4555fc424e5da4762	281	SUPERFAMILY	SSF57535		209	257	9.98e-09	T	2017-12-10	IPR035976	Sushi/SCR/CCP superfamily
ML072813a	7e03d4bc9b2624914386ac4365bfa988	292	SUPERFAMILY	SSF57535		197	262	1.07e-11	T	2017-12-10	IPR035976	Sushi/SCR/CCP superfamily
ML07605a	08fad171778920557c10ac0464ce67d7	277	SUPERFAMILY	SSF57535		184	247	1.04e-08	T	2017-12-10	IPR035976	Sushi/SCR/CCP superfamily
ML079812a	b80adf4854e68ea2e2b1a8ae7d3ea5c5	315	SUPERFAMILY	SSF57535		239	287	3.37e-11	T	2017-12-10	IPR035976	Sushi/SCR/CCP superfamily
ML090224a	779573666aaa015a64c7d2bfb71f8dd0	326	SUPERFAMILY	SSF57535		226	271	1.13e-11	T	2017-12-10	IPR035976	Sushi/SCR/CCP superfamily
ML149636a	c7c4159aac1cb4ff2b94261c180e1c5d	243	SUPERFAMILY	SSF57535		169	209	1.35e-07	T	2017-12-10	IPR035976	Sushi/SCR/CCP superfamily
ML17015a	2a90eaab535000d7ea3b97c78ea49f45	295	SUPERFAMILY	SSF57535		227	271	3.52e-06	T	2017-12-10	IPR035976	Sushi/SCR/CCP superfamily
ML216351a	72c16a6a6437e0af7d07ed9ee6803107	271	SUPERFAMILY	SSF57535		224	269	5.67e-07	T	2017-12-10	IPR035976	Sushi/SCR/CCP superfamily
ML33072a	a888726c199704667ebae9fc8f451e6e	1946	SUPERFAMILY	SSF57535		1532	1595	1.28e-07	T	2017-12-10	IPR035976	Sushi/SCR/CCP superfamily
ML33072a	a888726c199704667ebae9fc8f451e6e	1946	SUPERFAMILY	SSF57535		1679	1726	4.45e-07	T	2017-12-10	IPR035976	Sushi/SCR/CCP superfamily
ML33072a	a888726c199704667ebae9fc8f451e6e	1946	SUPERFAMILY	SSF57535		1606	1654	2.92e-05	T	2017-12-10	IPR035976	Sushi/SCR/CCP superfamily
ML49551a	5277b7367a9380e0aa91ac7f61fa90c9	209	SUPERFAMILY	SSF57535		109	154	8.36e-12	T	2017-12-10	IPR035976	Sushi/SCR/CCP superfamily
ML09775a	50959b6f3be811a797e3e3ff97903d06	2764	SUPERFAMILY	SSF50370		1230	1300	4.77e-07	T	2017-12-10	IPR035992	Ricin B-like lectins
ML070245a	2a245526ffcbab1a3d4c5b29f035d9f2	334	SUPERFAMILY	SSF50156		22	122	6.44e-23	T	2017-12-10	IPR036034	PDZ superfamily	GO:0005515
ML086411a	9905a52e35d19f6608eea8a94f7181e0	182	SUPERFAMILY	SSF57424		93	127	8.51e-05	T	2017-12-10	IPR036055	LDL receptor-like superfamily	GO:0005515
ML086411a	9905a52e35d19f6608eea8a94f7181e0	182	SUPERFAMILY	SSF57424		130	171	3.53e-05	T	2017-12-10	IPR036055	LDL receptor-like superfamily	GO:0005515
ML015615a	897016774812df79dd3f73f38db3bbbc	537	SUPERFAMILY	SSF100895		105	157	5.13e-07	T	2017-12-10	IPR036058	Kazal domain superfamily	GO:0005515
ML030233a	e5d1b8726aa6e16404c643afe7910357	451	SUPERFAMILY	SSF49265		310	401	1.28e-06	T	2017-12-10	IPR036116	Fibronectin type III superfamily	GO:0005515
ML004415a	f323f95ba08822e9849324b694966b04	1544	SUPERFAMILY	SSF48726		1074	1171	6.36e-06	T	2017-12-10	IPR036179	Immunoglobulin-like domain superfamily
ML004415a	f323f95ba08822e9849324b694966b04	1544	SUPERFAMILY	SSF48726		787	883	1.28e-07	T	2017-12-10	IPR036179	Immunoglobulin-like domain superfamily
ML004415a	f323f95ba08822e9849324b694966b04	1544	SUPERFAMILY	SSF48726		467	559	5.11e-06	T	2017-12-10	IPR036179	Immunoglobulin-like domain superfamily
ML004415a	f323f95ba08822e9849324b694966b04	1544	SUPERFAMILY	SSF48726		886	962	5.26e-08	T	2017-12-10	IPR036179	Immunoglobulin-like domain superfamily
ML004415a	f323f95ba08822e9849324b694966b04	1544	SUPERFAMILY	SSF48726		363	464	2.43e-06	T	2017-12-10	IPR036179	Immunoglobulin-like domain superfamily
ML004415a	f323f95ba08822e9849324b694966b04	1544	SUPERFAMILY	SSF48726		74	170	1.22e-08	T	2017-12-10	IPR036179	Immunoglobulin-like domain superfamily
ML004415a	f323f95ba08822e9849324b694966b04	1544	SUPERFAMILY	SSF48726		1311	1429	1.67e-06	T	2017-12-10	IPR036179	Immunoglobulin-like domain superfamily
ML004415a	f323f95ba08822e9849324b694966b04	1544	SUPERFAMILY	SSF48726		596	670	2.16e-06	T	2017-12-10	IPR036179	Immunoglobulin-like domain superfamily
ML015615a	897016774812df79dd3f73f38db3bbbc	537	SUPERFAMILY	SSF48726		177	252	8.13e-11	T	2017-12-10	IPR036179	Immunoglobulin-like domain superfamily
ML020113a	898f46011191cc6f73654140d9bb8684	2242	SUPERFAMILY	SSF48726		2150	2239	1.09e-08	T	2017-12-10	IPR036179	Immunoglobulin-like domain superfamily
ML038038a	5d9cee06f1f3a346a35839ad1984c93f	112	SUPERFAMILY	SSF48726		27	110	7.47e-08	T	2017-12-10	IPR036179	Immunoglobulin-like domain superfamily
ML07822a	1304313de5c4812b9e06dd9e0baf6361	700	SUPERFAMILY	SSF48726		174	237	1.83e-06	T	2017-12-10	IPR036179	Immunoglobulin-like domain superfamily
ML09775a	50959b6f3be811a797e3e3ff97903d06	2764	SUPERFAMILY	SSF48726		1762	1845	5.62e-07	T	2017-12-10	IPR036179	Immunoglobulin-like domain superfamily
ML09775a	50959b6f3be811a797e3e3ff97903d06	2764	SUPERFAMILY	SSF48726		799	880	1.27e-06	T	2017-12-10	IPR036179	Immunoglobulin-like domain superfamily
ML14871a	1be0d6ed60e5bcc43abf73e6399cf857	897	SUPERFAMILY	SSF48726		485	552	2.02e-07	T	2017-12-10	IPR036179	Immunoglobulin-like domain superfamily
ML14871a	1be0d6ed60e5bcc43abf73e6399cf857	897	SUPERFAMILY	SSF48726		548	636	6.62e-21	T	2017-12-10	IPR036179	Immunoglobulin-like domain superfamily
ML21937a	01ff06727314afeeb6c4317489123858	626	SUPERFAMILY	SSF48726		421	503	2.87e-11	T	2017-12-10	IPR036179	Immunoglobulin-like domain superfamily
ML21937a	01ff06727314afeeb6c4317489123858	626	SUPERFAMILY	SSF48726		511	595	4.63e-09	T	2017-12-10	IPR036179	Immunoglobulin-like domain superfamily
ML33072a	a888726c199704667ebae9fc8f451e6e	1946	SUPERFAMILY	SSF48726		735	842	4.27e-05	T	2017-12-10	IPR036179	Immunoglobulin-like domain superfamily
ML33072a	a888726c199704667ebae9fc8f451e6e	1946	SUPERFAMILY	SSF48726		473	542	9.78e-05	T	2017-12-10	IPR036179	Immunoglobulin-like domain superfamily
ML33072a	a888726c199704667ebae9fc8f451e6e	1946	SUPERFAMILY	SSF48726		227	312	3.12e-06	T	2017-12-10	IPR036179	Immunoglobulin-like domain superfamily
ML50011a	92928fc16b4a42d6dcea3aaf472ce8fc	1295	SUPERFAMILY	SSF48726		1227	1289	2.77e-07	T	2017-12-10	IPR036179	Immunoglobulin-like domain superfamily
ML11557a	fef4fcf75f84ee11509db7afef5228a9	213	SUPERFAMILY	SSF57667		108	160	5.03e-14	T	2017-12-10	IPR036236	Zinc finger C2H2 superfamily
ML11557a	fef4fcf75f84ee11509db7afef5228a9	213	SUPERFAMILY	SSF57667		155	202	1.78e-11	T	2017-12-10	IPR036236	Zinc finger C2H2 superfamily
ML000715a	d8533d4f60d912a15ac048f513060c48	229	SUPERFAMILY	SSF52833		148	226	4.19e-14	T	2017-12-10	IPR036249	Thioredoxin-like superfamily
ML000715a	d8533d4f60d912a15ac048f513060c48	229	SUPERFAMILY	SSF52833		32	127	4.86e-16	T	2017-12-10	IPR036249	Thioredoxin-like superfamily
ML00694a	3a3ab9fc33a7c9b34dcd1219819f6d73	253	SUPERFAMILY	SSF52833		36	126	6.23e-16	T	2017-12-10	IPR036249	Thioredoxin-like superfamily
ML00694a	3a3ab9fc33a7c9b34dcd1219819f6d73	253	SUPERFAMILY	SSF52833		164	241	7.28e-08	T	2017-12-10	IPR036249	Thioredoxin-like superfamily
ML047916a	eebf968b7199f276a85370a78d4afee2	215	SUPERFAMILY	SSF52833		109	202	1.83e-18	T	2017-12-10	IPR036249	Thioredoxin-like superfamily
ML047916a	eebf968b7199f276a85370a78d4afee2	215	SUPERFAMILY	SSF52833		11	94	1.45e-10	T	2017-12-10	IPR036249	Thioredoxin-like superfamily
ML08728a	bb1edd8b240259a61da1aeae729c03a3	309	SUPERFAMILY	SSF103473		50	246	2.22e-05	T	2017-12-10	IPR036259	MFS transporter superfamily
ML127023a	472c3affd8268ba0a0be7e97d031c83b	396	SUPERFAMILY	SSF103473		192	366	3.79e-20	T	2017-12-10	IPR036259	MFS transporter superfamily
ML127023a	472c3affd8268ba0a0be7e97d031c83b	396	SUPERFAMILY	SSF103473		2	154	3.79e-20	T	2017-12-10	IPR036259	MFS transporter superfamily
ML15022a	5e09a62be659300ec856ab8fb70af56a	317	SUPERFAMILY	SSF103473		16	313	1.57e-08	T	2017-12-10	IPR036259	MFS transporter superfamily
ML035310a	8266b10af88c77701559d4010c9a259e	287	SUPERFAMILY	SSF47616		208	281	1.91e-16	T	2017-12-10	IPR036282	Glutathione S-transferase, C-terminal domain superfamily
ML14871a	1be0d6ed60e5bcc43abf73e6399cf857	897	SUPERFAMILY	SSF82895		687	743	3.4e-14	T	2017-12-10	IPR036383	Thrombospondin type-1 (TSP1) repeat superfamily
ML14871a	1be0d6ed60e5bcc43abf73e6399cf857	897	Gene3D	G3DSA:2.20.100.10		776	832	1e-15	T	2017-12-10	IPR036383	Thrombospondin type-1 (TSP1) repeat superfamily
ML14871a	1be0d6ed60e5bcc43abf73e6399cf857	897	Gene3D	G3DSA:2.20.100.10		688	743	1.3e-15	T	2017-12-10	IPR036383	Thrombospondin type-1 (TSP1) repeat superfamily
ML14871a	1be0d6ed60e5bcc43abf73e6399cf857	897	SUPERFAMILY	SSF82895		773	832	1.16e-14	T	2017-12-10	IPR036383	Thrombospondin type-1 (TSP1) repeat superfamily
ML002231a	9f01a90bb6b3836aa6d9b37f5df8aa89	502	Gene3D	G3DSA:1.10.630.10		17	501	8.1e-66	T	2017-12-10	IPR036396	Cytochrome P450 superfamily	GO:0005506|GO:0016705|GO:0020037|GO:0055114
ML002231a	9f01a90bb6b3836aa6d9b37f5df8aa89	502	SUPERFAMILY	SSF48264		47	489	2.36e-58	T	2017-12-10	IPR036396	Cytochrome P450 superfamily	GO:0005506|GO:0016705|GO:0020037|GO:0055114
ML04064a	220e352bf48e3f1ba16a9dfec68d3e1d	476	Gene3D	G3DSA:1.10.630.10		3	472	1.7e-64	T	2017-12-10	IPR036396	Cytochrome P450 superfamily	GO:0005506|GO:0016705|GO:0020037|GO:0055114
ML04064a	220e352bf48e3f1ba16a9dfec68d3e1d	476	SUPERFAMILY	SSF48264		12	456	2.75e-56	T	2017-12-10	IPR036396	Cytochrome P450 superfamily	GO:0005506|GO:0016705|GO:0020037|GO:0055114
ML049021a	01ecad69e1002b942e45169efc5173a9	551	Gene3D	G3DSA:1.10.630.10		64	551	8.2e-73	T	2017-12-10	IPR036396	Cytochrome P450 superfamily	GO:0005506|GO:0016705|GO:0020037|GO:0055114
ML049021a	01ecad69e1002b942e45169efc5173a9	551	SUPERFAMILY	SSF48264		79	537	5.63e-65	T	2017-12-10	IPR036396	Cytochrome P450 superfamily	GO:0005506|GO:0016705|GO:0020037|GO:0055114
ML12524a	9ce71f78e8c61209bb14431830977f4b	499	Gene3D	G3DSA:1.10.630.10		19	496	1.4e-76	T	2017-12-10	IPR036396	Cytochrome P450 superfamily	GO:0005506|GO:0016705|GO:0020037|GO:0055114
ML12524a	9ce71f78e8c61209bb14431830977f4b	499	SUPERFAMILY	SSF48264		24	485	3.67e-68	T	2017-12-10	IPR036396	Cytochrome P450 superfamily	GO:0005506|GO:0016705|GO:0020037|GO:0055114
ML20765a	68970e5058779402cfbb92e32d970e05	495	Gene3D	G3DSA:1.10.630.10		17	495	2e-68	T	2017-12-10	IPR036396	Cytochrome P450 superfamily	GO:0005506|GO:0016705|GO:0020037|GO:0055114
ML20765a	68970e5058779402cfbb92e32d970e05	495	SUPERFAMILY	SSF48264		39	474	3.93e-60	T	2017-12-10	IPR036396	Cytochrome P450 superfamily	GO:0005506|GO:0016705|GO:0020037|GO:0055114
ML009152a	a39766189825dc8d878d44b9c2f58a60	285	SUPERFAMILY	SSF51069		26	258	5.63e-49	T	2017-12-10	IPR036398	Alpha carbonic anhydrase superfamily
ML009152a	a39766189825dc8d878d44b9c2f58a60	285	Gene3D	G3DSA:3.10.200.10		17	261	5.4e-49	T	2017-12-10	IPR036398	Alpha carbonic anhydrase superfamily
ML01591a	e5ff893929afbb66a30794730b94f00b	289	SUPERFAMILY	SSF51069		17	254	1.44e-39	T	2017-12-10	IPR036398	Alpha carbonic anhydrase superfamily
ML01591a	e5ff893929afbb66a30794730b94f00b	289	Gene3D	G3DSA:3.10.200.10		13	258	2e-39	T	2017-12-10	IPR036398	Alpha carbonic anhydrase superfamily
ML020113a	898f46011191cc6f73654140d9bb8684	2242	SUPERFAMILY	SSF51110		530	631	2.61e-24	T	2017-12-10	IPR036426	Bulb-type lectin domain superfamily
ML020113a	898f46011191cc6f73654140d9bb8684	2242	Gene3D	G3DSA:2.90.10.10		582	643	2.7e-12	T	2017-12-10	IPR036426	Bulb-type lectin domain superfamily
ML020113a	898f46011191cc6f73654140d9bb8684	2242	Gene3D	G3DSA:2.90.10.10		524	581	5.8e-11	T	2017-12-10	IPR036426	Bulb-type lectin domain superfamily
ML020113a	898f46011191cc6f73654140d9bb8684	2242	Gene3D	G3DSA:2.90.10.10		662	711	0.00095	T	2017-12-10	IPR036426	Bulb-type lectin domain superfamily
ML020113a	898f46011191cc6f73654140d9bb8684	2242	Gene3D	G3DSA:2.90.10.10		712	827	1.8e-09	T	2017-12-10	IPR036426	Bulb-type lectin domain superfamily
ML020113a	898f46011191cc6f73654140d9bb8684	2242	SUPERFAMILY	SSF51110		671	768	1.13e-18	T	2017-12-10	IPR036426	Bulb-type lectin domain superfamily
ML003023a	8fbebe9cd1ce28e3e472d2eaaa41ef81	316	SUPERFAMILY	SSF53590		9	285	3.27e-48	T	2017-12-10	IPR036452	Ribonucleoside hydrolase-like
ML003023a	8fbebe9cd1ce28e3e472d2eaaa41ef81	316	Gene3D	G3DSA:3.90.245.10		2	299	9e-55	T	2017-12-10	IPR036452	Ribonucleoside hydrolase-like
ML01924a	defffd89bb20f55c26c71a5821d1a258	310	Gene3D	G3DSA:3.90.245.10		1	76	2.4e-05	T	2017-12-10	IPR036452	Ribonucleoside hydrolase-like
ML01924a	defffd89bb20f55c26c71a5821d1a258	310	SUPERFAMILY	SSF53590		8	225	1.7e-23	T	2017-12-10	IPR036452	Ribonucleoside hydrolase-like
ML01924a	defffd89bb20f55c26c71a5821d1a258	310	Gene3D	G3DSA:3.90.245.10		77	297	4.2e-19	T	2017-12-10	IPR036452	Ribonucleoside hydrolase-like
ML22259a	ab6cd3bbbbc4e5c16a23be629fdb791e	250	Gene3D	G3DSA:4.10.1210.10		184	242	0.0028	T	2017-12-10	IPR036488	Atu1913-like superfamily
ML11829a	7f3829c559c4b946d0ad6ad7d833c9bd	1036	Gene3D	G3DSA:3.60.10.10		125	278	7.1e-06	T	2017-12-10	IPR036691	Endonuclease/exonuclease/phosphatase superfamily
ML11829a	7f3829c559c4b946d0ad6ad7d833c9bd	1036	SUPERFAMILY	SSF56219		129	201	7.61e-11	T	2017-12-10	IPR036691	Endonuclease/exonuclease/phosphatase superfamily
ML023015a	4f3aa8c89417fd528eb09ead15a2439e	702	Gene3D	G3DSA:1.25.40.20		122	635	2.3e-19	T	2017-12-10	IPR036770	Ankyrin repeat-containing domain superfamily
ML023015a	4f3aa8c89417fd528eb09ead15a2439e	702	SUPERFAMILY	SSF48403		155	281	6.13e-18	T	2017-12-10	IPR036770	Ankyrin repeat-containing domain superfamily
ML263511a	f5de55740393ea4e593253cb9fa1910c	620	SUPERFAMILY	SSF48403		57	214	3.08e-20	T	2017-12-10	IPR036770	Ankyrin repeat-containing domain superfamily
ML263511a	f5de55740393ea4e593253cb9fa1910c	620	Gene3D	G3DSA:1.25.40.20		2	225	3.4e-23	T	2017-12-10	IPR036770	Ankyrin repeat-containing domain superfamily
ML263512a	e6ae0ec3a16d3c2010de7bacca34b601	647	SUPERFAMILY	SSF48403		77	239	1.24e-28	T	2017-12-10	IPR036770	Ankyrin repeat-containing domain superfamily
ML263512a	e6ae0ec3a16d3c2010de7bacca34b601	647	Gene3D	G3DSA:1.25.40.20		69	174	6.9e-15	T	2017-12-10	IPR036770	Ankyrin repeat-containing domain superfamily
ML263512a	e6ae0ec3a16d3c2010de7bacca34b601	647	Gene3D	G3DSA:1.25.40.20		175	289	1.5e-14	T	2017-12-10	IPR036770	Ankyrin repeat-containing domain superfamily
ML09775a	50959b6f3be811a797e3e3ff97903d06	2764	Gene3D	G3DSA:3.10.250.10		2388	2499	9.3e-15	T	2017-12-10	IPR036772	SRCR-like domain superfamily	GO:0016020
ML09775a	50959b6f3be811a797e3e3ff97903d06	2764	SUPERFAMILY	SSF56487		2404	2500	1.57e-15	T	2017-12-10	IPR036772	SRCR-like domain superfamily	GO:0016020
ML20761a	ea80e3fab15bdf98da3ba9ada6738858	1683	SUPERFAMILY	SSF56487		1541	1640	8.37e-15	T	2017-12-10	IPR036772	SRCR-like domain superfamily	GO:0016020
ML20761a	ea80e3fab15bdf98da3ba9ada6738858	1683	Gene3D	G3DSA:3.10.250.10		1539	1650	3.7e-16	T	2017-12-10	IPR036772	SRCR-like domain superfamily	GO:0016020
ML01537a	04b7124adee2ad97ac773da2d820ba5a	704	SUPERFAMILY	SSF57610		370	422	1.1e-11	T	2017-12-10	IPR036857	Thyroglobulin type-1 superfamily
ML01537a	04b7124adee2ad97ac773da2d820ba5a	704	Gene3D	G3DSA:4.10.800.10		375	435	1.3e-10	T	2017-12-10	IPR036857	Thyroglobulin type-1 superfamily
ML00074a	a2d6e52a515d76529c40322c889e2cda	905	SUPERFAMILY	SSF55550		330	380	1.17e-05	T	2017-12-10	IPR036860	SH2 domain superfamily
ML00074a	a2d6e52a515d76529c40322c889e2cda	905	Gene3D	G3DSA:3.30.505.10		305	435	8.5e-07	T	2017-12-10	IPR036860	SH2 domain superfamily
ML005110a	526d5718fa5e50a80ccb5379d0c41d3d	848	SUPERFAMILY	SSF161070		453	662	1.83e-64	T	2017-12-10	IPR037272	Sodium:neurotransmitter symporter superfamily	GO:0005328
ML005110a	526d5718fa5e50a80ccb5379d0c41d3d	848	SUPERFAMILY	SSF161070		654	775	4.97e-17	T	2017-12-10	IPR037272	Sodium:neurotransmitter symporter superfamily	GO:0005328
ML000715a	d8533d4f60d912a15ac048f513060c48	229	CDD	cd02066	GRX_family	154	225	1.33963e-10	T	2017-12-10
ML000715a	d8533d4f60d912a15ac048f513060c48	229	Gene3D	G3DSA:3.40.30.10		26	136	8.4e-17	T	2017-12-10
ML000715a	d8533d4f60d912a15ac048f513060c48	229	Gene3D	G3DSA:3.40.30.10		137	227	5.8e-13	T	2017-12-10
ML00074a	a2d6e52a515d76529c40322c889e2cda	905	MobiDBLite	mobidb-lite	consensus disorder prediction	389	412	-	T	2017-12-10
ML00074a	a2d6e52a515d76529c40322c889e2cda	905	MobiDBLite	mobidb-lite	consensus disorder prediction	1	295	-	T	2017-12-10
ML00074a	a2d6e52a515d76529c40322c889e2cda	905	Coils	Coil		462	482	-	T	2017-12-10
ML00074a	a2d6e52a515d76529c40322c889e2cda	905	Gene3D	G3DSA:1.10.150.50		846	905	4.3e-08	T	2017-12-10
ML00114a	28f0c0bdc09f42a09ef23f844d3e3a51	831	MobiDBLite	mobidb-lite	consensus disorder prediction	22	100	-	T	2017-12-10
ML00114a	28f0c0bdc09f42a09ef23f844d3e3a51	831	MobiDBLite	mobidb-lite	consensus disorder prediction	646	669	-	T	2017-12-10
ML00114a	28f0c0bdc09f42a09ef23f844d3e3a51	831	MobiDBLite	mobidb-lite	consensus disorder prediction	151	293	-	T	2017-12-10
ML00114a	28f0c0bdc09f42a09ef23f844d3e3a51	831	Coils	Coil		380	400	-	T	2017-12-10
ML00173a	39c275d0805404c9bf626a6549858ff9	288	Gene3D	G3DSA:2.10.70.10		196	261	4.3e-14	T	2017-12-10
ML00173a	39c275d0805404c9bf626a6549858ff9	288	Gene3D	G3DSA:2.10.70.10		106	195	0.038	T	2017-12-10
ML003220a	1b457badb6cc991035d8d33ce302a50a	281	MobiDBLite	mobidb-lite	consensus disorder prediction	83	281	-	T	2017-12-10
ML003220a	1b457badb6cc991035d8d33ce302a50a	281	Coils	Coil		77	212	-	T	2017-12-10
ML003513a	baefee8d376eeb99b5cc636c1622058a	275	CDD	cd00091	NUC	52	268	5.66741e-47	T	2017-12-10
ML003513a	baefee8d376eeb99b5cc636c1622058a	275	Gene3D	G3DSA:3.40.570.10		38	273	2.2e-65	T	2017-12-10
ML003513a	baefee8d376eeb99b5cc636c1622058a	275	SUPERFAMILY	SSF54060		48	270	2.65e-54	T	2017-12-10
ML004415a	f323f95ba08822e9849324b694966b04	1544	MobiDBLite	mobidb-lite	consensus disorder prediction	24	46	-	T	2017-12-10
ML005014a	afe33447c0ac172cea05372ac9904993	302	MobiDBLite	mobidb-lite	consensus disorder prediction	165	190	-	T	2017-12-10
ML005110a	526d5718fa5e50a80ccb5379d0c41d3d	848	MobiDBLite	mobidb-lite	consensus disorder prediction	105	151	-	T	2017-12-10
ML005110a	526d5718fa5e50a80ccb5379d0c41d3d	848	MobiDBLite	mobidb-lite	consensus disorder prediction	814	848	-	T	2017-12-10
ML005110a	526d5718fa5e50a80ccb5379d0c41d3d	848	Gene3D	G3DSA:3.40.50.300		165	462	3.9e-51	T	2017-12-10
ML00694a	3a3ab9fc33a7c9b34dcd1219819f6d73	253	Gene3D	G3DSA:3.40.30.10		150	244	0.00021	T	2017-12-10
ML00694a	3a3ab9fc33a7c9b34dcd1219819f6d73	253	Gene3D	G3DSA:3.40.30.10		27	130	1.9e-15	T	2017-12-10
ML008321a	08719a926238d57dbb7e24fbfca42ce6	862	MobiDBLite	mobidb-lite	consensus disorder prediction	815	845	-	T	2017-12-10
ML008321a	08719a926238d57dbb7e24fbfca42ce6	862	MobiDBLite	mobidb-lite	consensus disorder prediction	762	799	-	T	2017-12-10
ML009152a	a39766189825dc8d878d44b9c2f58a60	285	CDD	cd00326	alpha_CA	45	255	2.02567e-46	T	2017-12-10
ML01357a	88dd6afa88b1c94d44f04ca0259abe41	273	MobiDBLite	mobidb-lite	consensus disorder prediction	73	169	-	T	2017-12-10
ML01358a	75b7f7312f371cd46b2f49818e07f0f7	418	MobiDBLite	mobidb-lite	consensus disorder prediction	162	265	-	T	2017-12-10
ML01358a	75b7f7312f371cd46b2f49818e07f0f7	418	MobiDBLite	mobidb-lite	consensus disorder prediction	380	418	-	T	2017-12-10
ML01358a	75b7f7312f371cd46b2f49818e07f0f7	418	MobiDBLite	mobidb-lite	consensus disorder prediction	309	366	-	T	2017-12-10
ML01434a	c855a400f762ab992bad851a8732bf9f	945	MobiDBLite	mobidb-lite	consensus disorder prediction	234	283	-	T	2017-12-10
ML01434a	c855a400f762ab992bad851a8732bf9f	945	MobiDBLite	mobidb-lite	consensus disorder prediction	157	181	-	T	2017-12-10
ML01434a	c855a400f762ab992bad851a8732bf9f	945	MobiDBLite	mobidb-lite	consensus disorder prediction	45	139	-	T	2017-12-10
ML01434a	c855a400f762ab992bad851a8732bf9f	945	MobiDBLite	mobidb-lite	consensus disorder prediction	296	751	-	T	2017-12-10
ML01537a	04b7124adee2ad97ac773da2d820ba5a	704	CDD	cd00191	TY	372	418	5.69519e-10	T	2017-12-10
ML01537a	04b7124adee2ad97ac773da2d820ba5a	704	Gene3D	G3DSA:2.10.25.10		310	374	1.3e-05	T	2017-12-10
ML015615a	897016774812df79dd3f73f38db3bbbc	537	Pfam	PF13927	Immunoglobulin domain	180	253	4.4e-09	T	2017-12-10
ML015615a	897016774812df79dd3f73f38db3bbbc	537	Gene3D	G3DSA:3.30.60.30		92	164	4.2e-06	T	2017-12-10
ML01591a	e5ff893929afbb66a30794730b94f00b	289	CDD	cd00326	alpha_CA	36	251	2.8436e-39	T	2017-12-10
ML01723a	0ef9a9088444db75c0662d161964bec2	354	MobiDBLite	mobidb-lite	consensus disorder prediction	291	322	-	T	2017-12-10
ML01723a	0ef9a9088444db75c0662d161964bec2	354	Coils	Coil		110	130	-	T	2017-12-10
ML01723a	0ef9a9088444db75c0662d161964bec2	354	Coils	Coil		166	186	-	T	2017-12-10
ML01736a	82e88e65b4287a5a5a65be670ef3b54a	282	Gene3D	G3DSA:2.10.70.10		148	222	0.00029	T	2017-12-10
ML01736a	82e88e65b4287a5a5a65be670ef3b54a	282	Gene3D	G3DSA:2.10.70.10		223	268	0.025	T	2017-12-10
ML01782a	394e22cea864832947e893f29679e5a7	249	MobiDBLite	mobidb-lite	consensus disorder prediction	83	120	-	T	2017-12-10
ML01782a	394e22cea864832947e893f29679e5a7	249	MobiDBLite	mobidb-lite	consensus disorder prediction	32	58	-	T	2017-12-10
ML01783a	53822ebd05b7f455ef81a1d94035d500	655	Gene3D	G3DSA:1.10.287.70		222	571	3.6e-05	T	2017-12-10
ML01784a	72e5e445172170591919276f35b352ad	647	Gene3D	G3DSA:1.10.287.70		217	569	0.00021	T	2017-12-10
ML017944a	d701b836303e968401c294cd0339380b	276	MobiDBLite	mobidb-lite	consensus disorder prediction	218	239	-	T	2017-12-10
ML020113a	898f46011191cc6f73654140d9bb8684	2242	CDD	cd00028	B_lectin	524	631	6.63894e-21	T	2017-12-10
ML020113a	898f46011191cc6f73654140d9bb8684	2242	CDD	cd00054	EGF_CA	1879	1916	1.08895e-07	T	2017-12-10
ML020113a	898f46011191cc6f73654140d9bb8684	2242	CDD	cd00054	EGF_CA	1917	1953	0.000392572	T	2017-12-10
ML020113a	898f46011191cc6f73654140d9bb8684	2242	CDD	cd00054	EGF_CA	1975	2005	1.27383e-07	T	2017-12-10
ML020113a	898f46011191cc6f73654140d9bb8684	2242	Gene3D	G3DSA:2.10.25.10		1959	1976	1.6e-05	T	2017-12-10
ML020113a	898f46011191cc6f73654140d9bb8684	2242	Gene3D	G3DSA:2.60.120.200		847	944	2.3e-23	T	2017-12-10
ML020113a	898f46011191cc6f73654140d9bb8684	2242	Gene3D	G3DSA:2.10.25.10		1842	1879	4e-09	T	2017-12-10
ML020113a	898f46011191cc6f73654140d9bb8684	2242	SUPERFAMILY	SSF57196		1844	1890	6.52e-06	T	2017-12-10
ML020113a	898f46011191cc6f73654140d9bb8684	2242	Gene3D	G3DSA:2.10.25.10		1901	1919	1.7e-09	T	2017-12-10
ML020113a	898f46011191cc6f73654140d9bb8684	2242	Gene3D	G3DSA:2.10.25.10		2002	2153	2.1e-05	T	2017-12-10
ML020113a	898f46011191cc6f73654140d9bb8684	2242	Gene3D	G3DSA:2.10.25.10		1920	1958	3.2e-06	T	2017-12-10
ML020113a	898f46011191cc6f73654140d9bb8684	2242	Gene3D	G3DSA:2.10.25.10		1977	2001	1.3e-08	T	2017-12-10
ML020113a	898f46011191cc6f73654140d9bb8684	2242	Gene3D	G3DSA:2.10.25.10		1880	1900	2.3e-10	T	2017-12-10
ML023010a	abd28fdf23dda6ba72b8a4b96558471a	404	Gene3D	G3DSA:2.10.70.10		279	351	0.0018	T	2017-12-10
ML023010a	abd28fdf23dda6ba72b8a4b96558471a	404	Gene3D	G3DSA:2.10.70.10		246	278	0.024	T	2017-12-10
ML023010a	abd28fdf23dda6ba72b8a4b96558471a	404	Gene3D	G3DSA:2.10.70.10		134	203	0.014	T	2017-12-10
ML023010a	abd28fdf23dda6ba72b8a4b96558471a	404	Gene3D	G3DSA:2.10.70.10		204	245	0.11	T	2017-12-10
ML023012a	4b6133061d07368fdf0412c82cdc7733	301	Gene3D	G3DSA:2.10.70.10		204	274	2e-10	T	2017-12-10
ML023012a	4b6133061d07368fdf0412c82cdc7733	301	Gene3D	G3DSA:2.10.70.10		34	203	0.65	T	2017-12-10
ML023013a	5b639f612017f8767d641a20e143b7a9	289	Gene3D	G3DSA:2.10.70.10		195	267	8.2e-13	T	2017-12-10
ML023015a	4f3aa8c89417fd528eb09ead15a2439e	702	MobiDBLite	mobidb-lite	consensus disorder prediction	669	702	-	T	2017-12-10
ML02432a	5276b400fdc707481f3e3e2ac42d6d3d	244	MobiDBLite	mobidb-lite	consensus disorder prediction	1	98	-	T	2017-12-10
ML02432a	5276b400fdc707481f3e3e2ac42d6d3d	244	SUPERFAMILY	SSF54001		100	200	9.81e-07	T	2017-12-10
ML02634a	bc78bfc27f304e686d320b93cf05b3b1	993	SUPERFAMILY	SSF101898		622	871	5.23e-15	T	2017-12-10
ML026410a	5f031ed700b6f200b652438641645470	142	MobiDBLite	mobidb-lite	consensus disorder prediction	51	142	-	T	2017-12-10
ML026410a	5f031ed700b6f200b652438641645470	142	CDD	cd12087	TM_EGFR-like	20	51	0.00812852	T	2017-12-10
ML02673a	c9133139d1c8d6537da21902a1144e95	540	MobiDBLite	mobidb-lite	consensus disorder prediction	416	540	-	T	2017-12-10
ML029611a	6570d850bde3d2a37d110f05c7c40a4d	426	CDD	cd00637	7tm_classA_rhodopsin-like	41	338	1.82939e-11	T	2017-12-10
ML029611a	6570d850bde3d2a37d110f05c7c40a4d	426	Gene3D	G3DSA:1.20.1070.10		35	364	4.3e-25	T	2017-12-10
ML029611a	6570d850bde3d2a37d110f05c7c40a4d	426	SUPERFAMILY	SSF81321		34	363	9.15e-23	T	2017-12-10
ML03218a	f60d4597dbc784aa9ed8f0025ac5dff7	393	CDD	cd08557	PI-PLCc_bacteria_like	53	348	6.95888e-28	T	2017-12-10
ML03443a	c7ccadb917f5916ad175ecf988b9dd68	83	MobiDBLite	mobidb-lite	consensus disorder prediction	1	29	-	T	2017-12-10
ML035310a	8266b10af88c77701559d4010c9a259e	287	MobiDBLite	mobidb-lite	consensus disorder prediction	125	192	-	T	2017-12-10
ML035310a	8266b10af88c77701559d4010c9a259e	287	Gene3D	G3DSA:1.20.1050.10		141	285	8.2e-13	T	2017-12-10
ML035310a	8266b10af88c77701559d4010c9a259e	287	Gene3D	G3DSA:3.40.30.10		1	114	2.1e-07	T	2017-12-10
ML038013a	2fe1ed2c7f2749f63023e41d433723ad	396	Gene3D	G3DSA:1.20.58.400		61	142	0.0013	T	2017-12-10
ML038013a	2fe1ed2c7f2749f63023e41d433723ad	396	Coils	Coil		96	116	-	T	2017-12-10
ML038038a	5d9cee06f1f3a346a35839ad1984c93f	112	CDD	cd00096	Ig	71	95	0.000446132	T	2017-12-10
ML038038a	5d9cee06f1f3a346a35839ad1984c93f	112	Coils	Coil		51	71	-	T	2017-12-10
ML039811a	9baeaeaf3c33bf3b553d15d23503e687	279	Coils	Coil		158	178	-	T	2017-12-10
ML043319a	3aef54d91c6c0255dd9cdabd84c1bdd3	295	Coils	Coil		103	123	-	T	2017-12-10
ML04351a	10bdfe0af5139a994663f1b0c157c162	326	CDD	cd00637	7tm_classA_rhodopsin-like	20	264	5.98796e-22	T	2017-12-10
ML04351a	10bdfe0af5139a994663f1b0c157c162	326	SUPERFAMILY	SSF81321		188	296	4.58e-30	T	2017-12-10
ML04351a	10bdfe0af5139a994663f1b0c157c162	326	SUPERFAMILY	SSF81321		19	160	4.58e-30	T	2017-12-10
ML04351a	10bdfe0af5139a994663f1b0c157c162	326	Gene3D	G3DSA:1.20.1070.10		10	271	2.5e-32	T	2017-12-10
ML04418a	153f476cbf5a203b8a192fed20d5d65a	268	Gene3D	G3DSA:2.10.70.10		192	264	2.6e-14	T	2017-12-10
ML04419a	bfd98bb2fecee9e308aa1f7d4ba0e382	767	Gene3D	G3DSA:2.10.70.10		458	565	0.38	T	2017-12-10
ML04419a	bfd98bb2fecee9e308aa1f7d4ba0e382	767	Gene3D	G3DSA:2.10.70.10		343	440	0.063	T	2017-12-10
ML04419a	bfd98bb2fecee9e308aa1f7d4ba0e382	767	Gene3D	G3DSA:2.10.70.10		218	342	0.011	T	2017-12-10
ML04419a	bfd98bb2fecee9e308aa1f7d4ba0e382	767	Gene3D	G3DSA:2.10.70.10		665	737	2.8e-12	T	2017-12-10
ML04419a	bfd98bb2fecee9e308aa1f7d4ba0e382	767	Gene3D	G3DSA:2.10.70.10		149	216	0.0064	T	2017-12-10
ML047916a	eebf968b7199f276a85370a78d4afee2	215	Gene3D	G3DSA:3.40.30.10		11	88	1e-11	T	2017-12-10
ML047916a	eebf968b7199f276a85370a78d4afee2	215	Gene3D	G3DSA:3.40.30.10		102	207	5.4e-20	T	2017-12-10
ML047936a	efdf7ab3238385aa9b18d65d11a0d57b	216	CDD	cd03127	tetraspanin_LEL	103	181	2.07876e-13	T	2017-12-10
ML047945a	73feabaf9b43c068bf04d5c6f08ea3d8	170	MobiDBLite	mobidb-lite	consensus disorder prediction	1	29	-	T	2017-12-10
ML04829a	62fe1261694c09a042791a3f67adb9a2	637	MobiDBLite	mobidb-lite	consensus disorder prediction	374	398	-	T	2017-12-10
ML04829a	62fe1261694c09a042791a3f67adb9a2	637	MobiDBLite	mobidb-lite	consensus disorder prediction	616	637	-	T	2017-12-10
ML04829a	62fe1261694c09a042791a3f67adb9a2	637	MobiDBLite	mobidb-lite	consensus disorder prediction	173	331	-	T	2017-12-10
ML04829a	62fe1261694c09a042791a3f67adb9a2	637	Coils	Coil		522	565	-	T	2017-12-10
ML04973a	44c40ce7f8331a550181b32e94d90052	106	MobiDBLite	mobidb-lite	consensus disorder prediction	78	106	-	T	2017-12-10
ML054413a	f1b6e70a4a43f40ab05b5e7536bbbed2	192	CDD	cd02440	AdoMet_MTases	33	123	7.10053e-05	T	2017-12-10
ML054413a	f1b6e70a4a43f40ab05b5e7536bbbed2	192	Gene3D	G3DSA:3.40.50.150		2	170	4.4e-27	T	2017-12-10
ML056914a	a3137e29dfbdbfd8f4a14284cd6499c6	438	CDD	cd00054	EGF_CA	141	170	2.46118e-05	T	2017-12-10
ML056914a	a3137e29dfbdbfd8f4a14284cd6499c6	438	CDD	cd00054	EGF_CA	50	83	5.7826e-07	T	2017-12-10
ML056914a	a3137e29dfbdbfd8f4a14284cd6499c6	438	CDD	cd00054	EGF_CA	88	118	0.000645702	T	2017-12-10
ML056914a	a3137e29dfbdbfd8f4a14284cd6499c6	438	Gene3D	G3DSA:2.90.20.10		4	70	2.5e-15	T	2017-12-10
ML056914a	a3137e29dfbdbfd8f4a14284cd6499c6	438	Gene3D	G3DSA:2.10.25.10		92	123	3.5e-08	T	2017-12-10
ML056914a	a3137e29dfbdbfd8f4a14284cd6499c6	438	Gene3D	G3DSA:2.10.25.10		124	142	0.00035	T	2017-12-10
ML056914a	a3137e29dfbdbfd8f4a14284cd6499c6	438	Gene3D	G3DSA:2.10.25.10		143	166	5.6e-09	T	2017-12-10
ML056914a	a3137e29dfbdbfd8f4a14284cd6499c6	438	Gene3D	G3DSA:2.10.25.10		167	338	1.6e-05	T	2017-12-10
ML056914a	a3137e29dfbdbfd8f4a14284cd6499c6	438	Gene3D	G3DSA:2.10.25.10		71	91	3.8e-10	T	2017-12-10
ML062215a	b838dee4e013badcee197e8861efde4b	195	MobiDBLite	mobidb-lite	consensus disorder prediction	144	175	-	T	2017-12-10
ML063320a	bcc19717487f821eeb67e2a81029a958	113	MobiDBLite	mobidb-lite	consensus disorder prediction	22	43	-	T	2017-12-10
ML06458a	974e376fdaa3ea406244ce7b94b93c1a	201	MobiDBLite	mobidb-lite	consensus disorder prediction	74	93	-	T	2017-12-10
ML065316a	198f6a31f68f54ec4e2799005d84bd3d	220	MobiDBLite	mobidb-lite	consensus disorder prediction	1	22	-	T	2017-12-10
ML069135a	af9b3c3c3c21d302786da097d642a076	631	CDD	cd16787	mRING-HC-C3HC5_CGRF1	577	614	2.20424e-13	T	2017-12-10
ML069135a	af9b3c3c3c21d302786da097d642a076	631	Pfam	PF13920	Zinc finger, C3HC4 type (RING finger)	575	619	3.1e-11	T	2017-12-10
ML069135a	af9b3c3c3c21d302786da097d642a076	631	Gene3D	G3DSA:2.60.40.640		59	213	0.0001	T	2017-12-10
ML069135a	af9b3c3c3c21d302786da097d642a076	631	Gene3D	G3DSA:2.60.40.640		214	441	1.2e-09	T	2017-12-10
ML069135a	af9b3c3c3c21d302786da097d642a076	631	SUPERFAMILY	SSF57850		573	620	1.35e-05	T	2017-12-10
ML070245a	2a245526ffcbab1a3d4c5b29f035d9f2	334	MobiDBLite	mobidb-lite	consensus disorder prediction	148	184	-	T	2017-12-10
ML070245a	2a245526ffcbab1a3d4c5b29f035d9f2	334	CDD	cd00992	PDZ_signaling	32	117	5.1144e-19	T	2017-12-10
ML070245a	2a245526ffcbab1a3d4c5b29f035d9f2	334	Gene3D	G3DSA:2.30.42.10		31	182	2.3e-20	T	2017-12-10
ML07242a	9b181638af067195507da409b005f8af	670	MobiDBLite	mobidb-lite	consensus disorder prediction	1	29	-	T	2017-12-10
ML07242a	9b181638af067195507da409b005f8af	670	Gene3D	G3DSA:1.10.510.10		140	491	2.5e-37	T	2017-12-10
ML07242a	9b181638af067195507da409b005f8af	670	Gene3D	G3DSA:3.30.200.20		43	139	8.5e-19	T	2017-12-10
ML07243a	5632b81d44f4f6479281a1d2491e3176	530	PIRSF	PIRSF000615		3	239	4.7e-14	T	2017-12-10
ML07243a	5632b81d44f4f6479281a1d2491e3176	530	PIRSF	PIRSF000615		287	511	130	T	2017-12-10
ML07243a	5632b81d44f4f6479281a1d2491e3176	530	Gene3D	G3DSA:1.10.510.10		2	187	2.3e-32	T	2017-12-10
ML07244a	183995e94b52f6b4555fc424e5da4762	281	Gene3D	G3DSA:2.10.70.10		124	200	0.0025	T	2017-12-10
ML07244a	183995e94b52f6b4555fc424e5da4762	281	Gene3D	G3DSA:2.10.70.10		201	259	5.6e-10	T	2017-12-10
ML072813a	7e03d4bc9b2624914386ac4365bfa988	292	Gene3D	G3DSA:2.10.70.10		116	201	0.022	T	2017-12-10
ML072813a	7e03d4bc9b2624914386ac4365bfa988	292	Gene3D	G3DSA:2.10.70.10		202	261	6.7e-13	T	2017-12-10
ML073276a	8a00f62da2cd1d264984882ff0a79d34	831	MobiDBLite	mobidb-lite	consensus disorder prediction	782	831	-	T	2017-12-10
ML074911a	c0ef5dc8b21af6b79718d84e6b462973	355	Coils	Coil		48	71	-	T	2017-12-10
ML074911a	c0ef5dc8b21af6b79718d84e6b462973	355	Gene3D	G3DSA:1.10.533.10		251	355	4.6e-10	T	2017-12-10
ML07495a	4d9d7ce56f50503ff0d81cba3f87a89d	653	Gene3D	G3DSA:2.60.120.200		338	479	2.3e-07	T	2017-12-10
ML07495a	4d9d7ce56f50503ff0d81cba3f87a89d	653	Gene3D	G3DSA:2.60.120.200		504	631	1.3e-12	T	2017-12-10
ML07495a	4d9d7ce56f50503ff0d81cba3f87a89d	653	Gene3D	G3DSA:2.60.120.200		180	331	8.2e-20	T	2017-12-10
ML07605a	08fad171778920557c10ac0464ce67d7	277	Gene3D	G3DSA:2.10.70.10		180	248	1.1e-09	T	2017-12-10
ML07605a	08fad171778920557c10ac0464ce67d7	277	Gene3D	G3DSA:2.10.70.10		105	179	0.0065	T	2017-12-10
ML07721a	88770da84e1d95d2aa733bcdc704ccec	851	MobiDBLite	mobidb-lite	consensus disorder prediction	832	851	-	T	2017-12-10
ML07721a	88770da84e1d95d2aa733bcdc704ccec	851	Coils	Coil		27	47	-	T	2017-12-10
ML07721a	88770da84e1d95d2aa733bcdc704ccec	851	Coils	Coil		821	841	-	T	2017-12-10
ML077614a	10440d3fc55b8f8aa8ec27c0d7a3064a	241	CDD	cd03127	tetraspanin_LEL	106	200	1.54108e-14	T	2017-12-10
ML07822a	1304313de5c4812b9e06dd9e0baf6361	700	CDD	cd00096	Ig	174	235	2.19361e-05	T	2017-12-10
ML079812a	b80adf4854e68ea2e2b1a8ae7d3ea5c5	315	Gene3D	G3DSA:2.10.70.10		154	227	0.17	T	2017-12-10
ML079812a	b80adf4854e68ea2e2b1a8ae7d3ea5c5	315	Gene3D	G3DSA:2.10.70.10		228	287	1.6e-13	T	2017-12-10
ML08035a	4b69d7e279ba82b369d8c000461f4a25	368	MobiDBLite	mobidb-lite	consensus disorder prediction	263	291	-	T	2017-12-10
ML08035a	4b69d7e279ba82b369d8c000461f4a25	368	MobiDBLite	mobidb-lite	consensus disorder prediction	54	75	-	T	2017-12-10
ML08214a	fd8779154ca7f68abb5b8754a43f7aa0	442	MobiDBLite	mobidb-lite	consensus disorder prediction	1	22	-	T	2017-12-10
ML08214a	fd8779154ca7f68abb5b8754a43f7aa0	442	Coils	Coil		8	28	-	T	2017-12-10
ML082715a	70faa37fd057d8e1cd38fd1c8605ce9f	1149	MobiDBLite	mobidb-lite	consensus disorder prediction	132	294	-	T	2017-12-10
ML082715a	70faa37fd057d8e1cd38fd1c8605ce9f	1149	MobiDBLite	mobidb-lite	consensus disorder prediction	988	1022	-	T	2017-12-10
ML083013a	9a78c541c16c08d016a9944fb769c1be	782	MobiDBLite	mobidb-lite	consensus disorder prediction	1	47	-	T	2017-12-10
ML083013a	9a78c541c16c08d016a9944fb769c1be	782	Coils	Coil		755	775	-	T	2017-12-10
ML08379a	2467415794a1e58ffe5a3ceb33b7b72b	231	Gene3D	G3DSA:3.40.50.300		7	229	8.9e-17	T	2017-12-10
ML08522a	d7461d1f853c2692b1fcba457d0852ce	207	SUPERFAMILY	SSF57850		117	176	8.17e-18	T	2017-12-10
ML08599a	4038672519c10e149256e5e389861a19	248	CDD	cd02440	AdoMet_MTases	61	125	1.56952e-06	T	2017-12-10
ML08599a	4038672519c10e149256e5e389861a19	248	Gene3D	G3DSA:3.40.50.150		1	166	6.3e-18	T	2017-12-10
ML086411a	9905a52e35d19f6608eea8a94f7181e0	182	MobiDBLite	mobidb-lite	consensus disorder prediction	33	69	-	T	2017-12-10
ML086411a	9905a52e35d19f6608eea8a94f7181e0	182	Gene3D	G3DSA:4.10.400.10		135	158	1.6e-07	T	2017-12-10
ML086411a	9905a52e35d19f6608eea8a94f7181e0	182	Gene3D	G3DSA:4.10.1220.10		159	182	0.029	T	2017-12-10
ML086411a	9905a52e35d19f6608eea8a94f7181e0	182	Gene3D	G3DSA:4.10.400.10		96	134	3.2e-05	T	2017-12-10
ML08728a	bb1edd8b240259a61da1aeae729c03a3	309	MobiDBLite	mobidb-lite	consensus disorder prediction	289	309	-	T	2017-12-10
ML09015a	45dbbb599ea950b333b5ed551e575f3e	313	Gene3D	G3DSA:1.20.1070.10		7	312	7.6e-10	T	2017-12-10
ML09015a	45dbbb599ea950b333b5ed551e575f3e	313	SUPERFAMILY	SSF81321		14	302	1.19e-11	T	2017-12-10
ML090224a	779573666aaa015a64c7d2bfb71f8dd0	326	Gene3D	G3DSA:2.10.70.10		143	211	0.021	T	2017-12-10
ML090224a	779573666aaa015a64c7d2bfb71f8dd0	326	Gene3D	G3DSA:2.10.70.10		212	271	1.4e-12	T	2017-12-10
ML091213a	6071bab5c85d97640ad4cc0fb2bc9a51	757	MobiDBLite	mobidb-lite	consensus disorder prediction	541	560	-	T	2017-12-10
ML091213a	6071bab5c85d97640ad4cc0fb2bc9a51	757	MobiDBLite	mobidb-lite	consensus disorder prediction	501	536	-	T	2017-12-10
ML091213a	6071bab5c85d97640ad4cc0fb2bc9a51	757	MobiDBLite	mobidb-lite	consensus disorder prediction	186	333	-	T	2017-12-10
ML09775a	50959b6f3be811a797e3e3ff97903d06	2764	Gene3D	G3DSA:2.80.10.50		1225	1360	4.8e-06	T	2017-12-10
ML101023a	75443f51f540cf06e403c2c764a1ecdc	156	SUPERFAMILY	SSF81321		2	146	3.02e-08	T	2017-12-10
ML101023a	75443f51f540cf06e403c2c764a1ecdc	156	Gene3D	G3DSA:1.20.1070.10		1	150	1.5e-10	T	2017-12-10
ML10223a	c7d925382182516dd2817978f7bc821d	325	MobiDBLite	mobidb-lite	consensus disorder prediction	1	27	-	T	2017-12-10
ML10223a	c7d925382182516dd2817978f7bc821d	325	MobiDBLite	mobidb-lite	consensus disorder prediction	181	233	-	T	2017-12-10
ML10223a	c7d925382182516dd2817978f7bc821d	325	Gene3D	G3DSA:1.20.1480.30		41	247	0.0091	T	2017-12-10
ML10461a	f203e1e6cdb3d091f139654955141888	344	SUPERFAMILY	SSF101908		178	334	1.15e-08	T	2017-12-10
ML10461a	f203e1e6cdb3d091f139654955141888	344	SUPERFAMILY	SSF101908		49	143	1.15e-08	T	2017-12-10
ML107913a	d25eaac10bb5aa97a818e0403d4c16b8	374	Gene3D	G3DSA:2.60.120.690		191	359	0.0013	T	2017-12-10
ML107913a	d25eaac10bb5aa97a818e0403d4c16b8	374	Gene3D	G3DSA:2.60.120.690		23	190	4.7e-10	T	2017-12-10
ML107914a	7c757f4540f68d87b8b57bfdb03e3d40	369	Gene3D	G3DSA:2.60.120.690		22	193	9.5e-08	T	2017-12-10
ML107914a	7c757f4540f68d87b8b57bfdb03e3d40	369	Gene3D	G3DSA:2.60.120.690		194	368	4.3e-07	T	2017-12-10
ML11351a	bd26d12c308968072e305663d4d6f726	280	Gene3D	G3DSA:1.20.1070.10		16	274	1e-06	T	2017-12-10
ML11557a	fef4fcf75f84ee11509db7afef5228a9	213	Pfam	PF00096	Zinc finger, C2H2 type	97	119	0.0076	T	2017-12-10
ML11557a	fef4fcf75f84ee11509db7afef5228a9	213	Gene3D	G3DSA:3.30.160.60		167	205	5e-13	T	2017-12-10
ML11557a	fef4fcf75f84ee11509db7afef5228a9	213	Gene3D	G3DSA:3.30.160.60		100	118	5.2e-10	T	2017-12-10
ML11557a	fef4fcf75f84ee11509db7afef5228a9	213	Gene3D	G3DSA:3.30.160.60		119	141	1.4e-12	T	2017-12-10
ML11557a	fef4fcf75f84ee11509db7afef5228a9	213	Gene3D	G3DSA:3.30.160.60		142	166	0.00062	T	2017-12-10
ML11829a	7f3829c559c4b946d0ad6ad7d833c9bd	1036	MobiDBLite	mobidb-lite	consensus disorder prediction	779	807	-	T	2017-12-10
ML11829a	7f3829c559c4b946d0ad6ad7d833c9bd	1036	CDD	cd01650	RT_nLTR_like	485	730	1.51651e-43	T	2017-12-10
ML11829a	7f3829c559c4b946d0ad6ad7d833c9bd	1036	Coils	Coil		133	153	-	T	2017-12-10
ML11829a	7f3829c559c4b946d0ad6ad7d833c9bd	1036	Coils	Coil		294	314	-	T	2017-12-10
ML11829a	7f3829c559c4b946d0ad6ad7d833c9bd	1036	Gene3D	G3DSA:3.30.70.270		528	713	3.8e-13	T	2017-12-10
ML12187a	f03f549e915e020945e4d58e848979d2	284	MobiDBLite	mobidb-lite	consensus disorder prediction	68	99	-	T	2017-12-10
ML12187a	f03f549e915e020945e4d58e848979d2	284	MobiDBLite	mobidb-lite	consensus disorder prediction	249	284	-	T	2017-12-10
ML12187a	f03f549e915e020945e4d58e848979d2	284	Coils	Coil		204	238	-	T	2017-12-10
ML127023a	472c3affd8268ba0a0be7e97d031c83b	396	Gene3D	G3DSA:1.20.1250.20		197	393	6.8e-09	T	2017-12-10
ML127023a	472c3affd8268ba0a0be7e97d031c83b	396	Gene3D	G3DSA:1.20.1250.20		1	156	2.4e-10	T	2017-12-10
ML128212a	baa6ffb8ab59c78c9e996cbf96d0ddc3	225	CDD	cd10747	DnaJ_C	45	211	1.33867e-40	T	2017-12-10
ML128212a	baa6ffb8ab59c78c9e996cbf96d0ddc3	225	Gene3D	G3DSA:2.60.260.20		35	126	2.2e-17	T	2017-12-10
ML128212a	baa6ffb8ab59c78c9e996cbf96d0ddc3	225	Gene3D	G3DSA:2.60.260.20		127	225	1.2e-19	T	2017-12-10
ML128611a	fc615e9e3e287879e094ce5670a9c0d1	176	Coils	Coil		35	83	-	T	2017-12-10
ML128611a	fc615e9e3e287879e094ce5670a9c0d1	176	Gene3D	G3DSA:1.20.5.170		11	170	2.3e-05	T	2017-12-10
ML131720a	e31137c019ca9abde2f83f8b438249b2	329	Gene3D	G3DSA:1.20.1070.10		13	297	0.0014	T	2017-12-10
ML131720a	e31137c019ca9abde2f83f8b438249b2	329	Coils	Coil		327	329	-	T	2017-12-10
ML13173a	ae6825213b88c1a31e23c7456cad91ed	228	MobiDBLite	mobidb-lite	consensus disorder prediction	184	207	-	T	2017-12-10
ML138317a	54dac36ae7336b7bcf810629c5a92bb8	429	CDD	cd00637	7tm_classA_rhodopsin-like	48	391	5.04883e-18	T	2017-12-10
ML138317a	54dac36ae7336b7bcf810629c5a92bb8	429	MobiDBLite	mobidb-lite	consensus disorder prediction	291	310	-	T	2017-12-10
ML138317a	54dac36ae7336b7bcf810629c5a92bb8	429	Gene3D	G3DSA:1.20.1070.10		34	403	4.5e-44	T	2017-12-10
ML138317a	54dac36ae7336b7bcf810629c5a92bb8	429	SUPERFAMILY	SSF81321		313	407	1.19e-39	T	2017-12-10
ML138317a	54dac36ae7336b7bcf810629c5a92bb8	429	SUPERFAMILY	SSF81321		41	282	1.19e-39	T	2017-12-10
ML145832a	091f3d7c099d51303d1f20ccb8334289	1768	MobiDBLite	mobidb-lite	consensus disorder prediction	1183	1206	-	T	2017-12-10
ML145832a	091f3d7c099d51303d1f20ccb8334289	1768	MobiDBLite	mobidb-lite	consensus disorder prediction	1344	1367	-	T	2017-12-10
ML145832a	091f3d7c099d51303d1f20ccb8334289	1768	MobiDBLite	mobidb-lite	consensus disorder prediction	1747	1768	-	T	2017-12-10
ML145832a	091f3d7c099d51303d1f20ccb8334289	1768	Gene3D	G3DSA:3.40.50.300		301	1130	1e-05	T	2017-12-10
ML14871a	1be0d6ed60e5bcc43abf73e6399cf857	897	CDD	cd00096	Ig	567	631	1.73776e-13	T	2017-12-10
ML14871a	1be0d6ed60e5bcc43abf73e6399cf857	897	PRINTS	PR01705	Thrombospondin type 1 repeat signature	690	703	6.8e-05	T	2017-12-10
ML14871a	1be0d6ed60e5bcc43abf73e6399cf857	897	PRINTS	PR01705	Thrombospondin type 1 repeat signature	708	719	6.8e-05	T	2017-12-10
ML14871a	1be0d6ed60e5bcc43abf73e6399cf857	897	PRINTS	PR01705	Thrombospondin type 1 repeat signature	727	738	6.8e-05	T	2017-12-10
ML148939a	dec637bfe84f8ab7361cfa941bc284ff	224	MobiDBLite	mobidb-lite	consensus disorder prediction	149	189	-	T	2017-12-10
ML149636a	c7c4159aac1cb4ff2b94261c180e1c5d	243	Gene3D	G3DSA:2.10.70.10		142	212	3e-09	T	2017-12-10
ML15022a	5e09a62be659300ec856ab8fb70af56a	317	Gene3D	G3DSA:1.20.1250.20		5	215	6.6e-05	T	2017-12-10
ML150914a	6e9c0e264edee404e0aaacdc06a6e91d	1374	MobiDBLite	mobidb-lite	consensus disorder prediction	529	558	-	T	2017-12-10
ML150914a	6e9c0e264edee404e0aaacdc06a6e91d	1374	MobiDBLite	mobidb-lite	consensus disorder prediction	814	853	-	T	2017-12-10
ML150914a	6e9c0e264edee404e0aaacdc06a6e91d	1374	MobiDBLite	mobidb-lite	consensus disorder prediction	1270	1374	-	T	2017-12-10
ML150914a	6e9c0e264edee404e0aaacdc06a6e91d	1374	MobiDBLite	mobidb-lite	consensus disorder prediction	652	732	-	T	2017-12-10
ML150914a	6e9c0e264edee404e0aaacdc06a6e91d	1374	MobiDBLite	mobidb-lite	consensus disorder prediction	457	497	-	T	2017-12-10
ML150914a	6e9c0e264edee404e0aaacdc06a6e91d	1374	Gene3D	G3DSA:3.50.4.10		1022	1108	6.5e-14	T	2017-12-10
ML150914a	6e9c0e264edee404e0aaacdc06a6e91d	1374	Gene3D	G3DSA:3.50.4.10		936	1013	1.3e-15	T	2017-12-10
ML150914a	6e9c0e264edee404e0aaacdc06a6e91d	1374	Gene3D	G3DSA:3.50.4.10		850	925	1.6e-15	T	2017-12-10
ML15994a	5a4fdc1f9a6a663253dbfc27df4ebf24	383	CDD	cd02248	Peptidase_C1A	115	329	3.78764e-48	T	2017-12-10
ML15994a	5a4fdc1f9a6a663253dbfc27df4ebf24	383	Gene3D	G3DSA:3.90.70.10		20	339	1.5e-62	T	2017-12-10
ML15994a	5a4fdc1f9a6a663253dbfc27df4ebf24	383	SUPERFAMILY	SSF54001		49	329	1.54e-63	T	2017-12-10
ML16036a	c6f166a47c1cffd186dcb440dcad6ee8	1086	MobiDBLite	mobidb-lite	consensus disorder prediction	334	361	-	T	2017-12-10
ML16036a	c6f166a47c1cffd186dcb440dcad6ee8	1086	MobiDBLite	mobidb-lite	consensus disorder prediction	1061	1086	-	T	2017-12-10
ML16036a	c6f166a47c1cffd186dcb440dcad6ee8	1086	MobiDBLite	mobidb-lite	consensus disorder prediction	967	999	-	T	2017-12-10
ML16036a	c6f166a47c1cffd186dcb440dcad6ee8	1086	MobiDBLite	mobidb-lite	consensus disorder prediction	802	887	-	T	2017-12-10
ML17015a	2a90eaab535000d7ea3b97c78ea49f45	295	Gene3D	G3DSA:2.10.70.10		214	278	2.7e-08	T	2017-12-10
ML17015a	2a90eaab535000d7ea3b97c78ea49f45	295	Gene3D	G3DSA:2.10.70.10		160	213	0.4	T	2017-12-10
ML17019a	b90840fe107fcc661f691574a578b7c8	200	MobiDBLite	mobidb-lite	consensus disorder prediction	1	21	-	T	2017-12-10
ML17019a	b90840fe107fcc661f691574a578b7c8	200	SUPERFAMILY	SSF56672		20	191	1.45e-07	T	2017-12-10
ML17218a	489bcad4732454cc84a2e5721a6b7de6	1007	MobiDBLite	mobidb-lite	consensus disorder prediction	20	60	-	T	2017-12-10
ML17218a	489bcad4732454cc84a2e5721a6b7de6	1007	MobiDBLite	mobidb-lite	consensus disorder prediction	99	137	-	T	2017-12-10
ML17218a	489bcad4732454cc84a2e5721a6b7de6	1007	Gene3D	G3DSA:1.20.1250.20		404	799	0.00053	T	2017-12-10
ML17941a	85fe876833577781d02b3abf1065b8ee	783	MobiDBLite	mobidb-lite	consensus disorder prediction	718	783	-	T	2017-12-10
ML17941a	85fe876833577781d02b3abf1065b8ee	783	MobiDBLite	mobidb-lite	consensus disorder prediction	586	658	-	T	2017-12-10
ML17941a	85fe876833577781d02b3abf1065b8ee	783	Gene3D	G3DSA:2.10.70.10		669	713	0.15	T	2017-12-10
ML17941a	85fe876833577781d02b3abf1065b8ee	783	Gene3D	G3DSA:2.10.70.10		489	521	0.0052	T	2017-12-10
ML199112a	3fafce3719a0377ad146d524d5929e9d	200	MobiDBLite	mobidb-lite	consensus disorder prediction	1	51	-	T	2017-12-10
ML199112a	3fafce3719a0377ad146d524d5929e9d	200	SUPERFAMILY	SSF55753		53	184	1.07e-05	T	2017-12-10
ML199113a	837f8c8f6e61ee091c70c6046f534021	439	CDD	cd00637	7tm_classA_rhodopsin-like	16	155	2.33838e-18	T	2017-12-10
ML199113a	837f8c8f6e61ee091c70c6046f534021	439	Gene3D	G3DSA:1.20.1070.10		187	430	2.7e-06	T	2017-12-10
ML199113a	837f8c8f6e61ee091c70c6046f534021	439	SUPERFAMILY	SSF81321		26	148	4.76e-17	T	2017-12-10
ML199113a	837f8c8f6e61ee091c70c6046f534021	439	Gene3D	G3DSA:1.20.1070.10		15	165	2.6e-21	T	2017-12-10
ML199113a	837f8c8f6e61ee091c70c6046f534021	439	SUPERFAMILY	SSF81321		342	427	2.2e-06	T	2017-12-10
ML20762a	1698195cd946becaa23593fab8b23c7a	319	Gene3D	G3DSA:2.10.60.10		175	277	0.001	T	2017-12-10
ML216351a	72c16a6a6437e0af7d07ed9ee6803107	271	Gene3D	G3DSA:2.10.70.10		201	271	1.8e-08	T	2017-12-10
ML216912a	573b7512b8567a78308c4fe46f549254	1080	CDD	cd03263	ABC_subfamily_A	347	546	1.83111e-71	T	2017-12-10
ML216912a	573b7512b8567a78308c4fe46f549254	1080	Gene3D	G3DSA:3.40.50.300		332	505	1.9e-33	T	2017-12-10
ML216912a	573b7512b8567a78308c4fe46f549254	1080	Gene3D	G3DSA:3.40.50.300		506	565	5.4e-09	T	2017-12-10
ML216914a	2a9494633cc4d1583e7ae2b88b5470a5	294	Gene3D	G3DSA:3.40.50.300		1	202	3.4e-44	T	2017-12-10
ML21937a	01ff06727314afeeb6c4317489123858	626	Gene3D	G3DSA:2.10.70.10		83	151	0.00049	T	2017-12-10
ML21937a	01ff06727314afeeb6c4317489123858	626	Gene3D	G3DSA:2.10.70.10		299	356	0.34	T	2017-12-10
ML21937a	01ff06727314afeeb6c4317489123858	626	Gene3D	G3DSA:2.10.70.10		18	80	0.01	T	2017-12-10
ML223518a	277fe44d84c2f68b36eae81e8a6802f0	346	MobiDBLite	mobidb-lite	consensus disorder prediction	16	45	-	T	2017-12-10
ML223518a	277fe44d84c2f68b36eae81e8a6802f0	346	MobiDBLite	mobidb-lite	consensus disorder prediction	169	318	-	T	2017-12-10
ML231811a	7a7536d3474d7abae7a50d0c9f113bec	127	SUPERFAMILY	SSF54001		55	123	3.92e-05	T	2017-12-10
ML231811a	7a7536d3474d7abae7a50d0c9f113bec	127	Gene3D	G3DSA:3.90.70.10		49	127	7.6e-06	T	2017-12-10
ML24145a	a7a86a307ee41da496ee7c0dae3ade9b	465	SUPERFAMILY	SSF52777		32	165	3.45e-12	T	2017-12-10
ML24145a	a7a86a307ee41da496ee7c0dae3ade9b	465	Gene3D	G3DSA:3.30.559.10		12	180	4.7e-07	T	2017-12-10
ML24145a	a7a86a307ee41da496ee7c0dae3ade9b	465	SUPERFAMILY	SSF52777		225	455	3e-10	T	2017-12-10
ML24221a	2b9fd3ed715aaa4ac8c02039b182ab98	125	SUPERFAMILY	SSF52374		14	113	1.76e-13	T	2017-12-10
ML24223a	6ae87db8e71f0a9b51df168ab4fab6fd	549	Gene3D	G3DSA:2.80.10.50		212	545	0.0014	T	2017-12-10
ML25122a	c577c6c032be217c8ae67350452d90d3	554	MobiDBLite	mobidb-lite	consensus disorder prediction	161	233	-	T	2017-12-10
ML25122a	c577c6c032be217c8ae67350452d90d3	554	MobiDBLite	mobidb-lite	consensus disorder prediction	65	91	-	T	2017-12-10
ML25122a	c577c6c032be217c8ae67350452d90d3	554	MobiDBLite	mobidb-lite	consensus disorder prediction	510	554	-	T	2017-12-10
ML25122a	c577c6c032be217c8ae67350452d90d3	554	MobiDBLite	mobidb-lite	consensus disorder prediction	292	411	-	T	2017-12-10
ML25122a	c577c6c032be217c8ae67350452d90d3	554	Coils	Coil		531	554	-	T	2017-12-10
ML25122a	c577c6c032be217c8ae67350452d90d3	554	Gene3D	G3DSA:2.10.70.10		2	40	7.2e-08	T	2017-12-10
ML25122a	c577c6c032be217c8ae67350452d90d3	554	Gene3D	G3DSA:2.10.70.10		244	293	0.05	T	2017-12-10
ML25123a	3b76694fd5df3b0b00c751d7924c2799	116	MobiDBLite	mobidb-lite	consensus disorder prediction	79	116	-	T	2017-12-10
ML26701a	e5986a5e7ae50cf7a256e9b0701cdb15	147	MobiDBLite	mobidb-lite	consensus disorder prediction	122	147	-	T	2017-12-10
ML26701a	e5986a5e7ae50cf7a256e9b0701cdb15	147	SUPERFAMILY	SSF52374		7	97	6.25e-05	T	2017-12-10
ML271517a	a6329612872ffef2fe14cad3210d7a8f	137	Coils	Coil		34	54	-	T	2017-12-10
ML28051a	671f3aa6f37471bc31a7215a6c44d44c	429	CDD	cd00637	7tm_classA_rhodopsin-like	48	391	1.95374e-17	T	2017-12-10
ML28051a	671f3aa6f37471bc31a7215a6c44d44c	429	MobiDBLite	mobidb-lite	consensus disorder prediction	291	310	-	T	2017-12-10
ML28051a	671f3aa6f37471bc31a7215a6c44d44c	429	SUPERFAMILY	SSF81321		40	407	3.3e-39	T	2017-12-10
ML28051a	671f3aa6f37471bc31a7215a6c44d44c	429	Gene3D	G3DSA:1.20.1070.10		34	403	8.2e-44	T	2017-12-10
ML327412a	7893cc72e095c2719030ddf3a17e6934	298	Gene3D	G3DSA:2.10.70.10		150	218	0.0039	T	2017-12-10
ML327412a	7893cc72e095c2719030ddf3a17e6934	298	Gene3D	G3DSA:2.10.70.10		21	119	0.67	T	2017-12-10
ML33072a	a888726c199704667ebae9fc8f451e6e	1946	MobiDBLite	mobidb-lite	consensus disorder prediction	1900	1921	-	T	2017-12-10
ML33072a	a888726c199704667ebae9fc8f451e6e	1946	Gene3D	G3DSA:2.10.70.10		1601	1655	7.5e-06	T	2017-12-10
ML33072a	a888726c199704667ebae9fc8f451e6e	1946	Gene3D	G3DSA:2.10.70.10		1466	1536	0.0019	T	2017-12-10
ML33072a	a888726c199704667ebae9fc8f451e6e	1946	Gene3D	G3DSA:2.10.70.10		1537	1597	9e-09	T	2017-12-10
ML33072a	a888726c199704667ebae9fc8f451e6e	1946	Gene3D	G3DSA:2.10.70.10		1656	1722	6.9e-09	T	2017-12-10
ML33987a	ad1929c6fe42702d605817738637beb9	582	MobiDBLite	mobidb-lite	consensus disorder prediction	506	582	-	T	2017-12-10
ML33987a	ad1929c6fe42702d605817738637beb9	582	MobiDBLite	mobidb-lite	consensus disorder prediction	408	440	-	T	2017-12-10
ML33987a	ad1929c6fe42702d605817738637beb9	582	Gene3D	G3DSA:3.30.200.20		34	143	0.0026	T	2017-12-10
ML33987a	ad1929c6fe42702d605817738637beb9	582	Gene3D	G3DSA:1.10.510.10		146	206	0.05	T	2017-12-10
ML33988a	17ff6c1614b110990b611ed0cb5983ae	534	MobiDBLite	mobidb-lite	consensus disorder prediction	379	481	-	T	2017-12-10
ML33988a	17ff6c1614b110990b611ed0cb5983ae	534	MobiDBLite	mobidb-lite	consensus disorder prediction	265	295	-	T	2017-12-10
ML33988a	17ff6c1614b110990b611ed0cb5983ae	534	MobiDBLite	mobidb-lite	consensus disorder prediction	117	180	-	T	2017-12-10
ML33988a	17ff6c1614b110990b611ed0cb5983ae	534	MobiDBLite	mobidb-lite	consensus disorder prediction	207	235	-	T	2017-12-10
ML398315a	465b2024f6168b00a4759df3a30451f3	556	MobiDBLite	mobidb-lite	consensus disorder prediction	1	57	-	T	2017-12-10
ML49551a	5277b7367a9380e0aa91ac7f61fa90c9	209	Gene3D	G3DSA:2.10.70.10		95	154	9.5e-13	T	2017-12-10
ML49551a	5277b7367a9380e0aa91ac7f61fa90c9	209	Gene3D	G3DSA:2.10.70.10		36	94	0.01	T	2017-12-10
ML50011a	92928fc16b4a42d6dcea3aaf472ce8fc	1295	CDD	cd00054	EGF_CA	1096	1119	0.00391331	T	2017-12-10
ML50011a	92928fc16b4a42d6dcea3aaf472ce8fc	1295	CDD	cd00054	EGF_CA	1004	1034	3.00356e-06	T	2017-12-10
ML50011a	92928fc16b4a42d6dcea3aaf472ce8fc	1295	CDD	cd00054	EGF_CA	1042	1073	5.50342e-05	T	2017-12-10
ML50011a	92928fc16b4a42d6dcea3aaf472ce8fc	1295	CDD	cd00096	Ig	1225	1288	0.000902317	T	2017-12-10
ML50011a	92928fc16b4a42d6dcea3aaf472ce8fc	1295	Gene3D	G3DSA:2.10.25.10		1100	1138	9.4e-10	T	2017-12-10
ML50011a	92928fc16b4a42d6dcea3aaf472ce8fc	1295	Gene3D	G3DSA:2.10.25.10		1047	1068	1.5e-06	T	2017-12-10
ML50011a	92928fc16b4a42d6dcea3aaf472ce8fc	1295	Gene3D	G3DSA:2.10.25.10		952	986	0.15	T	2017-12-10
ML50011a	92928fc16b4a42d6dcea3aaf472ce8fc	1295	Gene3D	G3DSA:2.10.25.10		831	862	0.43	T	2017-12-10
ML50011a	92928fc16b4a42d6dcea3aaf472ce8fc	1295	Gene3D	G3DSA:2.10.25.10		1004	1024	4.3e-10	T	2017-12-10
ML50011a	92928fc16b4a42d6dcea3aaf472ce8fc	1295	Gene3D	G3DSA:2.10.25.10		1069	1099	1e-06	T	2017-12-10
ML50011a	92928fc16b4a42d6dcea3aaf472ce8fc	1295	Gene3D	G3DSA:2.10.25.10		987	1003	2e-06	T	2017-12-10
ML50011a	92928fc16b4a42d6dcea3aaf472ce8fc	1295	Gene3D	G3DSA:2.10.25.10		1025	1046	1.1e-07	T	2017-12-10
ML50011a	92928fc16b4a42d6dcea3aaf472ce8fc	1295	Gene3D	G3DSA:2.10.25.10		863	907	0.0071	T	2017-12-10

## Sheet: IPScan - tentacle candidates
Protein Accession	MD5 digest	length	analysis	signature accession	signature description	start location	stop location	E-value	status of the match	date of the run	interpro annotation accession	interpro annotation description	GO annotation	pathways
ML000130a	47c6db4ddcd8cd8e639c07f39bd5da3b	114	PRINTS	PR00738	Glycosyl hydrolase family 20 signature	19	35	4e-05	T	2017-12-10	IPR025705	Beta-hexosaminidase	GO:0004563|GO:0005975	KEGG: 00511+3.2.1.52|KEGG: 00513+3.2.1.52|KEGG: 00520+3.2.1.52|KEGG: 00531+3.2.1.52|KEGG: 00603+3.2.1.52|KEGG: 00604+3.2.1.52|MetaCyc: PWY-6902|MetaCyc: PWY-7822|MetaCyc: PWY-7883|Reactome: R-HSA-1660662|Reactome: R-HSA-2022857|Reactome: R-HSA-2024101|Reactome: R-HSA-2160916
ML000130a	47c6db4ddcd8cd8e639c07f39bd5da3b	114	PRINTS	PR00738	Glycosyl hydrolase family 20 signature	36	53	4e-05	T	2017-12-10	IPR025705	Beta-hexosaminidase	GO:0004563|GO:0005975	KEGG: 00511+3.2.1.52|KEGG: 00513+3.2.1.52|KEGG: 00520+3.2.1.52|KEGG: 00531+3.2.1.52|KEGG: 00603+3.2.1.52|KEGG: 00604+3.2.1.52|MetaCyc: PWY-6902|MetaCyc: PWY-7822|MetaCyc: PWY-7883|Reactome: R-HSA-1660662|Reactome: R-HSA-2022857|Reactome: R-HSA-2024101|Reactome: R-HSA-2160916
ML000130a	47c6db4ddcd8cd8e639c07f39bd5da3b	114	Pfam	PF00728	Glycosyl hydrolase family 20, catalytic domain	17	54	2.7e-09	T	2017-12-10	IPR015883	Glycoside hydrolase family 20, catalytic domain	GO:0004553|GO:0005975	KEGG: 00511+3.2.1.52|KEGG: 00513+3.2.1.52|KEGG: 00520+3.2.1.52|KEGG: 00531+3.2.1.52|KEGG: 00603+3.2.1.52|KEGG: 00604+3.2.1.52|MetaCyc: PWY-6902|MetaCyc: PWY-7822|MetaCyc: PWY-7883
ML000130a	47c6db4ddcd8cd8e639c07f39bd5da3b	114	SUPERFAMILY	SSF51445		15	99	6.67e-12	T	2017-12-10	IPR017853	Glycoside hydrolase superfamily
ML000130a	47c6db4ddcd8cd8e639c07f39bd5da3b	114	Gene3D	G3DSA:3.20.20.80		12	106	3.4e-15	T	2017-12-10
ML00071a	ca4fe907d82c8e23ba9775a116daea50	201	MobiDBLite	mobidb-lite	consensus disorder prediction	62	109	-	T	2017-12-10
ML002220a	1bf5b747fd430e35306751a01e7202f8	348	Pfam	PF03619	Organic solute transporter Ostalpha	43	307	1.3e-25	T	2017-12-10	IPR005178	Organic solute transporter subunit alpha/Transmembrane protein 184
ML00328a	123e319386174553e8d2184852913f83	320	MobiDBLite	mobidb-lite	consensus disorder prediction	115	144	-	T	2017-12-10
ML00328a	123e319386174553e8d2184852913f83	320	MobiDBLite	mobidb-lite	consensus disorder prediction	287	320	-	T	2017-12-10
ML00328a	123e319386174553e8d2184852913f83	320	MobiDBLite	mobidb-lite	consensus disorder prediction	204	236	-	T	2017-12-10
ML00328a	123e319386174553e8d2184852913f83	320	Gene3D	G3DSA:3.90.70.10		1	60	1.1e-10	T	2017-12-10
ML00328a	123e319386174553e8d2184852913f83	320	Gene3D	G3DSA:2.40.50.170		61	119	6e-12	T	2017-12-10
ML00328a	123e319386174553e8d2184852913f83	320	Pfam	PF00112	Papain family cysteine protease	14	113	1e-16	T	2017-12-10	IPR000668	Peptidase C1A, papain C-terminal	GO:0006508|GO:0008234
ML00328a	123e319386174553e8d2184852913f83	320	SUPERFAMILY	SSF54001		26	115	4.74e-22	T	2017-12-10
ML004919a	3e3ea15217302439541f6dd0418042b6	430	MobiDBLite	mobidb-lite	consensus disorder prediction	41	63	-	T	2017-12-10
ML004919a	3e3ea15217302439541f6dd0418042b6	430	Pfam	PF03567	Sulfotransferase family	133	393	1.5e-18	T	2017-12-10	IPR005331	Sulfotransferase	GO:0008146|GO:0016021
ML005329a	eb7e8c072da2f2a9a9923a9ef42a3f91	1241	ProSitePatterns	PS00028	Zinc finger C2H2 type domain signature.	351	372	-	T	2017-12-10	IPR013087	Zinc finger C2H2-type	GO:0003676
ML005329a	eb7e8c072da2f2a9a9923a9ef42a3f91	1241	ProSitePatterns	PS00028	Zinc finger C2H2 type domain signature.	473	494	-	T	2017-12-10	IPR013087	Zinc finger C2H2-type	GO:0003676
ML005329a	eb7e8c072da2f2a9a9923a9ef42a3f91	1241	ProSitePatterns	PS00028	Zinc finger C2H2 type domain signature.	168	189	-	T	2017-12-10	IPR013087	Zinc finger C2H2-type	GO:0003676
ML005329a	eb7e8c072da2f2a9a9923a9ef42a3f91	1241	ProSitePatterns	PS00028	Zinc finger C2H2 type domain signature.	501	522	-	T	2017-12-10	IPR013087	Zinc finger C2H2-type	GO:0003676
ML005329a	eb7e8c072da2f2a9a9923a9ef42a3f91	1241	ProSitePatterns	PS00028	Zinc finger C2H2 type domain signature.	444	466	-	T	2017-12-10	IPR013087	Zinc finger C2H2-type	GO:0003676
ML005329a	eb7e8c072da2f2a9a9923a9ef42a3f91	1241	ProSitePatterns	PS00028	Zinc finger C2H2 type domain signature.	410	431	-	T	2017-12-10	IPR013087	Zinc finger C2H2-type	GO:0003676
ML005329a	eb7e8c072da2f2a9a9923a9ef42a3f91	1241	ProSitePatterns	PS00028	Zinc finger C2H2 type domain signature.	586	607	-	T	2017-12-10	IPR013087	Zinc finger C2H2-type	GO:0003676
ML005329a	eb7e8c072da2f2a9a9923a9ef42a3f91	1241	ProSitePatterns	PS00028	Zinc finger C2H2 type domain signature.	233	254	-	T	2017-12-10	IPR013087	Zinc finger C2H2-type	GO:0003676
ML005329a	eb7e8c072da2f2a9a9923a9ef42a3f91	1241	ProSitePatterns	PS00028	Zinc finger C2H2 type domain signature.	624	645	-	T	2017-12-10	IPR013087	Zinc finger C2H2-type	GO:0003676
ML005329a	eb7e8c072da2f2a9a9923a9ef42a3f91	1241	ProSitePatterns	PS00028	Zinc finger C2H2 type domain signature.	559	579	-	T	2017-12-10	IPR013087	Zinc finger C2H2-type	GO:0003676
ML005329a	eb7e8c072da2f2a9a9923a9ef42a3f91	1241	Coils	Coil		3	23	-	T	2017-12-10
ML005329a	eb7e8c072da2f2a9a9923a9ef42a3f91	1241	MobiDBLite	mobidb-lite	consensus disorder prediction	861	890	-	T	2017-12-10
ML005329a	eb7e8c072da2f2a9a9923a9ef42a3f91	1241	MobiDBLite	mobidb-lite	consensus disorder prediction	1	65	-	T	2017-12-10
ML005329a	eb7e8c072da2f2a9a9923a9ef42a3f91	1241	MobiDBLite	mobidb-lite	consensus disorder prediction	208	228	-	T	2017-12-10
ML005329a	eb7e8c072da2f2a9a9923a9ef42a3f91	1241	MobiDBLite	mobidb-lite	consensus disorder prediction	729	794	-	T	2017-12-10
ML005329a	eb7e8c072da2f2a9a9923a9ef42a3f91	1241	MobiDBLite	mobidb-lite	consensus disorder prediction	995	1056	-	T	2017-12-10
ML005329a	eb7e8c072da2f2a9a9923a9ef42a3f91	1241	MobiDBLite	mobidb-lite	consensus disorder prediction	912	934	-	T	2017-12-10
ML005329a	eb7e8c072da2f2a9a9923a9ef42a3f91	1241	SMART	SM00355		256	287	260	T	2017-12-10	IPR013087	Zinc finger C2H2-type	GO:0003676
ML005329a	eb7e8c072da2f2a9a9923a9ef42a3f91	1241	SMART	SM00355		892	912	44	T	2017-12-10	IPR013087	Zinc finger C2H2-type	GO:0003676
ML005329a	eb7e8c072da2f2a9a9923a9ef42a3f91	1241	ProSiteProfiles	PS50157	Zinc finger C2H2 type domain profile.	471	499	11.468	T	2017-12-10	IPR013087	Zinc finger C2H2-type	GO:0003676
ML005329a	eb7e8c072da2f2a9a9923a9ef42a3f91	1241	ProSiteProfiles	PS50157	Zinc finger C2H2 type domain profile.	622	650	10.471	T	2017-12-10	IPR013087	Zinc finger C2H2-type	GO:0003676
ML005329a	eb7e8c072da2f2a9a9923a9ef42a3f91	1241	ProSiteProfiles	PS50157	Zinc finger C2H2 type domain profile.	499	527	10.346	T	2017-12-10	IPR013087	Zinc finger C2H2-type	GO:0003676
ML005329a	eb7e8c072da2f2a9a9923a9ef42a3f91	1241	ProSiteProfiles	PS50157	Zinc finger C2H2 type domain profile.	584	607	9.847	T	2017-12-10	IPR013087	Zinc finger C2H2-type	GO:0003676
ML005329a	eb7e8c072da2f2a9a9923a9ef42a3f91	1241	ProSiteProfiles	PS50157	Zinc finger C2H2 type domain profile.	166	192	9.702	T	2017-12-10	IPR013087	Zinc finger C2H2-type	GO:0003676
ML005329a	eb7e8c072da2f2a9a9923a9ef42a3f91	1241	ProSiteProfiles	PS50157	Zinc finger C2H2 type domain profile.	557	584	9.598	T	2017-12-10	IPR013087	Zinc finger C2H2-type	GO:0003676
ML005329a	eb7e8c072da2f2a9a9923a9ef42a3f91	1241	ProSiteProfiles	PS50157	Zinc finger C2H2 type domain profile.	442	470	9.224	T	2017-12-10	IPR013087	Zinc finger C2H2-type	GO:0003676
ML005329a	eb7e8c072da2f2a9a9923a9ef42a3f91	1241	ProSiteProfiles	PS50157	Zinc finger C2H2 type domain profile.	349	372	9.099	T	2017-12-10	IPR013087	Zinc finger C2H2-type	GO:0003676
ML005329a	eb7e8c072da2f2a9a9923a9ef42a3f91	1241	ProSiteProfiles	PS50157	Zinc finger C2H2 type domain profile.	378	406	8.954	T	2017-12-10	IPR013087	Zinc finger C2H2-type	GO:0003676
ML005329a	eb7e8c072da2f2a9a9923a9ef42a3f91	1241	ProSiteProfiles	PS50157	Zinc finger C2H2 type domain profile.	141	164	8.663	T	2017-12-10	IPR013087	Zinc finger C2H2-type	GO:0003676
ML005329a	eb7e8c072da2f2a9a9923a9ef42a3f91	1241	SMART	SM00355		529	551	5.6	T	2017-12-10	IPR013087	Zinc finger C2H2-type	GO:0003676
ML005329a	eb7e8c072da2f2a9a9923a9ef42a3f91	1241	SMART	SM00355		349	372	0.68	T	2017-12-10	IPR013087	Zinc finger C2H2-type	GO:0003676
ML005329a	eb7e8c072da2f2a9a9923a9ef42a3f91	1241	SMART	SM00355		442	465	0.38	T	2017-12-10	IPR013087	Zinc finger C2H2-type	GO:0003676
ML005329a	eb7e8c072da2f2a9a9923a9ef42a3f91	1241	Gene3D	G3DSA:3.30.160.60		85	151	0.27	T	2017-12-10
ML005329a	eb7e8c072da2f2a9a9923a9ef42a3f91	1241	SMART	SM00355		231	254	0.18	T	2017-12-10	IPR013087	Zinc finger C2H2-type	GO:0003676
ML005329a	eb7e8c072da2f2a9a9923a9ef42a3f91	1241	SMART	SM00355		408	431	0.17	T	2017-12-10	IPR013087	Zinc finger C2H2-type	GO:0003676
ML005329a	eb7e8c072da2f2a9a9923a9ef42a3f91	1241	SMART	SM00355		321	344	0.1	T	2017-12-10	IPR013087	Zinc finger C2H2-type	GO:0003676
ML005329a	eb7e8c072da2f2a9a9923a9ef42a3f91	1241	Gene3D	G3DSA:3.30.160.60		242	288	0.094	T	2017-12-10
ML005329a	eb7e8c072da2f2a9a9923a9ef42a3f91	1241	Gene3D	G3DSA:4.10.1050.10		294	335	0.09	T	2017-12-10	IPR026939	At2g23090-like
ML005329a	eb7e8c072da2f2a9a9923a9ef42a3f91	1241	SMART	SM00355		557	579	0.072	T	2017-12-10	IPR013087	Zinc finger C2H2-type	GO:0003676
ML005329a	eb7e8c072da2f2a9a9923a9ef42a3f91	1241	SMART	SM00355		378	401	0.04	T	2017-12-10	IPR013087	Zinc finger C2H2-type	GO:0003676
ML005329a	eb7e8c072da2f2a9a9923a9ef42a3f91	1241	SMART	SM00355		141	164	0.033	T	2017-12-10	IPR013087	Zinc finger C2H2-type	GO:0003676
ML005329a	eb7e8c072da2f2a9a9923a9ef42a3f91	1241	Gene3D	G3DSA:2.40.155.10		881	1051	0.022	T	2017-12-10
ML005329a	eb7e8c072da2f2a9a9923a9ef42a3f91	1241	SMART	SM00355		622	645	0.021	T	2017-12-10	IPR013087	Zinc finger C2H2-type	GO:0003676
ML005329a	eb7e8c072da2f2a9a9923a9ef42a3f91	1241	Pfam	PF00096	Zinc finger, C2H2 type	584	607	0.018	T	2017-12-10
ML005329a	eb7e8c072da2f2a9a9923a9ef42a3f91	1241	SMART	SM00355		166	189	0.01	T	2017-12-10	IPR013087	Zinc finger C2H2-type	GO:0003676
ML005329a	eb7e8c072da2f2a9a9923a9ef42a3f91	1241	Pfam	PF00096	Zinc finger, C2H2 type	409	431	0.0079	T	2017-12-10
ML005329a	eb7e8c072da2f2a9a9923a9ef42a3f91	1241	SMART	SM00355		499	522	0.0066	T	2017-12-10	IPR013087	Zinc finger C2H2-type	GO:0003676
ML005329a	eb7e8c072da2f2a9a9923a9ef42a3f91	1241	SMART	SM00355		584	607	0.0049	T	2017-12-10	IPR013087	Zinc finger C2H2-type	GO:0003676
ML005329a	eb7e8c072da2f2a9a9923a9ef42a3f91	1241	Pfam	PF00096	Zinc finger, C2H2 type	622	645	0.0033	T	2017-12-10
ML005329a	eb7e8c072da2f2a9a9923a9ef42a3f91	1241	Pfam	PF00096	Zinc finger, C2H2 type	168	189	0.0032	T	2017-12-10
ML005329a	eb7e8c072da2f2a9a9923a9ef42a3f91	1241	SMART	SM00355		471	494	0.0012	T	2017-12-10	IPR013087	Zinc finger C2H2-type	GO:0003676
ML005329a	eb7e8c072da2f2a9a9923a9ef42a3f91	1241	Pfam	PF13894	C2H2-type zinc finger	471	494	0.0012	T	2017-12-10
ML005329a	eb7e8c072da2f2a9a9923a9ef42a3f91	1241	Gene3D	G3DSA:3.30.160.60		178	241	0.00036	T	2017-12-10
ML005329a	eb7e8c072da2f2a9a9923a9ef42a3f91	1241	Gene3D	G3DSA:3.30.160.60		514	542	0.00011	T	2017-12-10
ML005329a	eb7e8c072da2f2a9a9923a9ef42a3f91	1241	Gene3D	G3DSA:3.30.160.60		636	678	0.0001	T	2017-12-10
ML005329a	eb7e8c072da2f2a9a9923a9ef42a3f91	1241	Gene3D	G3DSA:3.30.160.60		364	407	5.5e-05	T	2017-12-10
ML005329a	eb7e8c072da2f2a9a9923a9ef42a3f91	1241	Gene3D	G3DSA:3.30.160.60		336	363	5.4e-05	T	2017-12-10
ML005329a	eb7e8c072da2f2a9a9923a9ef42a3f91	1241	Gene3D	G3DSA:3.30.160.60		409	455	4.3e-05	T	2017-12-10
ML005329a	eb7e8c072da2f2a9a9923a9ef42a3f91	1241	Gene3D	G3DSA:3.30.160.60		152	177	3.2e-05	T	2017-12-10
ML005329a	eb7e8c072da2f2a9a9923a9ef42a3f91	1241	SUPERFAMILY	SSF57667		442	480	3.13e-05	T	2017-12-10	IPR036236	Zinc finger C2H2 superfamily
ML005329a	eb7e8c072da2f2a9a9923a9ef42a3f91	1241	SUPERFAMILY	SSF57667		141	186	2.72e-05	T	2017-12-10	IPR036236	Zinc finger C2H2 superfamily
ML005329a	eb7e8c072da2f2a9a9923a9ef42a3f91	1241	SUPERFAMILY	SSF57667		530	579	1.38e-05	T	2017-12-10	IPR036236	Zinc finger C2H2 superfamily
ML005329a	eb7e8c072da2f2a9a9923a9ef42a3f91	1241	Gene3D	G3DSA:3.30.160.60		543	569	1.1e-05	T	2017-12-10
ML005329a	eb7e8c072da2f2a9a9923a9ef42a3f91	1241	Gene3D	G3DSA:3.30.160.60		570	595	4.3e-08	T	2017-12-10
ML005329a	eb7e8c072da2f2a9a9923a9ef42a3f91	1241	Gene3D	G3DSA:3.30.160.60		596	635	6.7e-09	T	2017-12-10
ML005329a	eb7e8c072da2f2a9a9923a9ef42a3f91	1241	Gene3D	G3DSA:3.30.160.60		456	482	3.2e-09	T	2017-12-10
ML005329a	eb7e8c072da2f2a9a9923a9ef42a3f91	1241	SUPERFAMILY	SSF57667		469	519	1.49e-09	T	2017-12-10	IPR036236	Zinc finger C2H2 superfamily
ML005329a	eb7e8c072da2f2a9a9923a9ef42a3f91	1241	Gene3D	G3DSA:3.30.160.60		483	513	1.7e-10	T	2017-12-10
ML006317a	108ab86aeac3c072e300be4c38d55287	271	SUPERFAMILY	SSF52047		63	156	1.1e-05	T	2017-12-10
ML006317a	108ab86aeac3c072e300be4c38d55287	271	Gene3D	G3DSA:3.80.10.10		25	220	1.5e-09	T	2017-12-10	IPR032675	Leucine-rich repeat domain superfamily
ML007312a	dc050bc584cd5d3ccfe04e7f15588719	330	ProSiteProfiles	PS50262	G-protein coupled receptors family 1 profile.	28	270	8.877	T	2017-12-10	IPR017452	GPCR, rhodopsin-like, 7TM	GO:0016021
ML007312a	dc050bc584cd5d3ccfe04e7f15588719	330	SUPERFAMILY	SSF81321		8	273	9.46e-14	T	2017-12-10
ML007312a	dc050bc584cd5d3ccfe04e7f15588719	330	Gene3D	G3DSA:1.20.1070.10		9	289	4.8e-15	T	2017-12-10
ML007313a	7c454b4eb6dc8a34bc13e3d2b5213818	379	MobiDBLite	mobidb-lite	consensus disorder prediction	343	364	-	T	2017-12-10
ML007313a	7c454b4eb6dc8a34bc13e3d2b5213818	379	ProSiteProfiles	PS50262	G-protein coupled receptors family 1 profile.	62	301	9.699	T	2017-12-10	IPR017452	GPCR, rhodopsin-like, 7TM	GO:0016021
ML007313a	7c454b4eb6dc8a34bc13e3d2b5213818	379	SUPERFAMILY	SSF81321		36	305	4.03e-15	T	2017-12-10
ML007313a	7c454b4eb6dc8a34bc13e3d2b5213818	379	Gene3D	G3DSA:1.20.1070.10		21	342	3e-18	T	2017-12-10
ML008315a	c0231d4bf73eaf47f8989fb37048e39d	403	ProSiteProfiles	PS50211	DENN domain profile.	78	269	21.163	T	2017-12-10	IPR001194	DENN domain		Reactome: R-HSA-8876198	RAB GEFs exchange GTP for GDP on RABs
ML008315a	c0231d4bf73eaf47f8989fb37048e39d	403	ProSiteProfiles	PS50947	dDENN domain profile.	308	389	9.493	T	2017-12-10	IPR005112	dDENN domain		Reactome: R-HSA-8876198	RAB GEFs exchange GTP for GDP on RABs
ML008315a	c0231d4bf73eaf47f8989fb37048e39d	403	SMART	SM00801		308	373	0.00016	T	2017-12-10	IPR005112	dDENN domain		Reactome: R-HSA-8876198	RAB GEFs exchange GTP for GDP on RABs
ML008315a	c0231d4bf73eaf47f8989fb37048e39d	403	Pfam	PF03456	uDENN domain	45	70	6.5e-05	T	2017-12-10	IPR005113	uDENN domain		Reactome: R-HSA-8876198	RAB GEFs exchange GTP for GDP on RABs
ML008315a	c0231d4bf73eaf47f8989fb37048e39d	403	Pfam	PF02141	DENN (AEX-3) domain	79	268	5e-37	T	2017-12-10	IPR001194	DENN domain		Reactome: R-HSA-8876198	RAB GEFs exchange GTP for GDP on RABs
ML008315a	c0231d4bf73eaf47f8989fb37048e39d	403	SMART	SM00799		78	269	2.6e-40	T	2017-12-10	IPR001194	DENN domain		Reactome: R-HSA-8876198	RAB GEFs exchange GTP for GDP on RABs
ML009617a	3bc40602cf28389323d11b9f2a477cd3	386	ProSitePatterns	PS00028	Zinc finger C2H2 type domain signature.	85	106	-	T	2017-12-10	IPR013087	Zinc finger C2H2-type	GO:0003676
ML009617a	3bc40602cf28389323d11b9f2a477cd3	386	MobiDBLite	mobidb-lite	consensus disorder prediction	221	258	-	T	2017-12-10
ML009617a	3bc40602cf28389323d11b9f2a477cd3	386	SMART	SM00355		358	378	120	T	2017-12-10	IPR013087	Zinc finger C2H2-type	GO:0003676
ML009617a	3bc40602cf28389323d11b9f2a477cd3	386	SMART	SM00355		155	175	100	T	2017-12-10	IPR013087	Zinc finger C2H2-type	GO:0003676
ML009617a	3bc40602cf28389323d11b9f2a477cd3	386	SMART	SM00355		113	133	74	T	2017-12-10	IPR013087	Zinc finger C2H2-type	GO:0003676
ML009617a	3bc40602cf28389323d11b9f2a477cd3	386	ProSiteProfiles	PS50157	Zinc finger C2H2 type domain profile.	113	141	9.203	T	2017-12-10	IPR013087	Zinc finger C2H2-type	GO:0003676
ML009617a	3bc40602cf28389323d11b9f2a477cd3	386	SMART	SM00355		83	106	0.77	T	2017-12-10	IPR013087	Zinc finger C2H2-type	GO:0003676
ML009617a	3bc40602cf28389323d11b9f2a477cd3	386	Gene3D	G3DSA:2.10.69.10		52	95	0.35	T	2017-12-10
ML009617a	3bc40602cf28389323d11b9f2a477cd3	386	Gene3D	G3DSA:3.30.160.60		123	166	0.1	T	2017-12-10
ML009617a	3bc40602cf28389323d11b9f2a477cd3	386	Gene3D	G3DSA:3.30.160.60		167	380	0.0016	T	2017-12-10
ML009617a	3bc40602cf28389323d11b9f2a477cd3	386	Gene3D	G3DSA:3.30.160.60		96	122	6e-05	T	2017-12-10
ML00965a	c38ac115d372a0a2f24e5a69fef2f285	589	Gene3D	G3DSA:2.80.10.50		228	270	0.00027	T	2017-12-10
ML00965a	c38ac115d372a0a2f24e5a69fef2f285	589	Pfam	PF02815	MIR domain	232	364	3.2e-06	T	2017-12-10	IPR016093	MIR motif	GO:0016020
ML00965a	c38ac115d372a0a2f24e5a69fef2f285	589	Gene3D	G3DSA:2.80.10.50		271	421	2.2e-08	T	2017-12-10
ML00965a	c38ac115d372a0a2f24e5a69fef2f285	589	SUPERFAMILY	SSF82109		232	363	2.88e-15	T	2017-12-10	IPR036300	Mir domain superfamily	GO:0016020
ML00965a	c38ac115d372a0a2f24e5a69fef2f285	589	Pfam	PF16192	C-terminal four TMM region of protein-O-mannosyltransferase	392	587	2e-42	T	2017-12-10	IPR032421	Protein O-mannosyl-transferase, C-terminal four TM domain		KEGG: 00514+2.4.1.109|KEGG: 00515+2.4.1.109|Reactome: R-HSA-5173105	O-linked glycosylation
ML00965a	c38ac115d372a0a2f24e5a69fef2f285	589	Pfam	PF02366	Dolichyl-phosphate-mannose-protein mannosyltransferase	42	232	6.5e-52	T	2017-12-10	IPR003342	Glycosyl transferase family 39/83	GO:0000030|GO:0006493|GO:0016020	Reactome: R-HSA-5173105	O-linked glycosylation
ML010519a	5ec65bc3ee6955133dab4aee3cc44a56	243	SUPERFAMILY	SSF48652		104	204	1.14e-15	T	2017-12-10	IPR008952	Tetraspanin, EC2 domain superfamily	GO:0016021
ML010519a	5ec65bc3ee6955133dab4aee3cc44a56	243	Gene3D	G3DSA:1.10.1450.10		104	206	1.1e-16	T	2017-12-10	IPR008952	Tetraspanin, EC2 domain superfamily	GO:0016021
ML010519a	5ec65bc3ee6955133dab4aee3cc44a56	243	Pfam	PF00335	Tetraspanin family	10	233	1.6e-30	T	2017-12-10	IPR018499	Tetraspanin/Peripherin	GO:0016021
ML010519a	5ec65bc3ee6955133dab4aee3cc44a56	243	PIRSF	PIRSF002419		1	242	5.6e-33	T	2017-12-10	IPR000301	Tetraspanin	GO:0016021
ML01098a	2941284c935f09c4f7282370d161bf22	144	Gene3D	G3DSA:3.15.20.10		2	137	0.00032	T	2017-12-10
ML01099a	60486b22a2cf70baf33de62a518c3afd	333	MobiDBLite	mobidb-lite	consensus disorder prediction	313	333	-	T	2017-12-10
ML01169a	f15b785bf1d8a38b73ef44fc3f7145c8	340	MobiDBLite	mobidb-lite	consensus disorder prediction	57	78	-	T	2017-12-10
ML01383a	af831826078c4cfd8a9505d0241365a6	881	Coils	Coil		658	685	-	T	2017-12-10
ML01383a	af831826078c4cfd8a9505d0241365a6	881	Coils	Coil		3	23	-	T	2017-12-10
ML01383a	af831826078c4cfd8a9505d0241365a6	881	MobiDBLite	mobidb-lite	consensus disorder prediction	1	21	-	T	2017-12-10
ML01383a	af831826078c4cfd8a9505d0241365a6	881	SMART	SM00159		170	372	0.00015	T	2017-12-10	IPR001759	Pentraxin-related
ML01383a	af831826078c4cfd8a9505d0241365a6	881	Pfam	PF13385	Concanavalin A-like lectin/glucanases superfamily	197	336	1.9e-06	T	2017-12-10
ML01383a	af831826078c4cfd8a9505d0241365a6	881	Gene3D	G3DSA:3.60.10.10		657	822	1.6e-08	T	2017-12-10	IPR036691	Endonuclease/exonuclease/phosphatase superfamily
ML01383a	af831826078c4cfd8a9505d0241365a6	881	SUPERFAMILY	SSF56219		655	809	5.76e-10	T	2017-12-10	IPR036691	Endonuclease/exonuclease/phosphatase superfamily
ML01383a	af831826078c4cfd8a9505d0241365a6	881	Gene3D	G3DSA:2.60.120.200		174	370	2.4e-14	T	2017-12-10
ML01383a	af831826078c4cfd8a9505d0241365a6	881	Pfam	PF00100	Zona pellucida-like domain	382	554	3.5e-17	T	2017-12-10	IPR001507	Zona pellucida domain
ML01383a	af831826078c4cfd8a9505d0241365a6	881	SUPERFAMILY	SSF49899		178	368	1.33e-17	T	2017-12-10	IPR013320	Concanavalin A-like lectin/glucanase domain superfamily
ML014013a	c5ec92b361a04b394bc01dc7d2313da9	392	ProSiteProfiles	PS50262	G-protein coupled receptors family 1 profile.	56	232	11.786	T	2017-12-10	IPR017452	GPCR, rhodopsin-like, 7TM	GO:0016021
ML014013a	c5ec92b361a04b394bc01dc7d2313da9	392	Pfam	PF00001	7 transmembrane receptor (rhodopsin family)	63	260	7.1e-12	T	2017-12-10	IPR000276	G protein-coupled receptor, rhodopsin-like	GO:0004930|GO:0007186|GO:0016021
ML014013a	c5ec92b361a04b394bc01dc7d2313da9	392	SUPERFAMILY	SSF81321		39	356	5.58e-20	T	2017-12-10
ML014013a	c5ec92b361a04b394bc01dc7d2313da9	392	Gene3D	G3DSA:1.20.1070.10		38	350	4.9e-22	T	2017-12-10
ML01511a	c65f1d2edd37997a4ab7d5556ea4d9cf	637	ProSitePatterns	PS00018	EF-hand calcium-binding domain.	509	521	-	T	2017-12-10	IPR018247	EF-Hand 1, calcium-binding site
ML01511a	c65f1d2edd37997a4ab7d5556ea4d9cf	637	ProSitePatterns	PS00018	EF-hand calcium-binding domain.	620	632	-	T	2017-12-10	IPR018247	EF-Hand 1, calcium-binding site
ML01511a	c65f1d2edd37997a4ab7d5556ea4d9cf	637	ProSitePatterns	PS00018	EF-hand calcium-binding domain.	583	595	-	T	2017-12-10	IPR018247	EF-Hand 1, calcium-binding site
ML01511a	c65f1d2edd37997a4ab7d5556ea4d9cf	637	ProSitePatterns	PS00018	EF-hand calcium-binding domain.	545	557	-	T	2017-12-10	IPR018247	EF-Hand 1, calcium-binding site
ML01511a	c65f1d2edd37997a4ab7d5556ea4d9cf	637	MobiDBLite	mobidb-lite	consensus disorder prediction	401	444	-	T	2017-12-10
ML01511a	c65f1d2edd37997a4ab7d5556ea4d9cf	637	ProSiteProfiles	PS50222	EF-hand calcium-binding domain profile.	607	637	15.546	T	2017-12-10	IPR002048	EF-hand domain	GO:0005509
ML01511a	c65f1d2edd37997a4ab7d5556ea4d9cf	637	ProSiteProfiles	PS50222	EF-hand calcium-binding domain profile.	570	605	14.681	T	2017-12-10	IPR002048	EF-hand domain	GO:0005509
ML01511a	c65f1d2edd37997a4ab7d5556ea4d9cf	637	ProSiteProfiles	PS50222	EF-hand calcium-binding domain profile.	496	531	13.983	T	2017-12-10	IPR002048	EF-hand domain	GO:0005509
ML01511a	c65f1d2edd37997a4ab7d5556ea4d9cf	637	ProSiteProfiles	PS50222	EF-hand calcium-binding domain profile.	532	567	10.273	T	2017-12-10	IPR002048	EF-hand domain	GO:0005509
ML01511a	c65f1d2edd37997a4ab7d5556ea4d9cf	637	ProSiteProfiles	PS50222	EF-hand calcium-binding domain profile.	458	493	8.572	T	2017-12-10	IPR002048	EF-hand domain	GO:0005509
ML01511a	c65f1d2edd37997a4ab7d5556ea4d9cf	637	SMART	SM00054		462	490	7.1	T	2017-12-10	IPR002048	EF-hand domain	GO:0005509
ML01511a	c65f1d2edd37997a4ab7d5556ea4d9cf	637	SMART	SM00054		536	564	0.37	T	2017-12-10	IPR002048	EF-hand domain	GO:0005509
ML01511a	c65f1d2edd37997a4ab7d5556ea4d9cf	637	Pfam	PF13833	EF-hand domain pair	448	484	0.014	T	2017-12-10	IPR002048	EF-hand domain	GO:0005509
ML01511a	c65f1d2edd37997a4ab7d5556ea4d9cf	637	SMART	SM00054		500	528	0.0084	T	2017-12-10	IPR002048	EF-hand domain	GO:0005509
ML01511a	c65f1d2edd37997a4ab7d5556ea4d9cf	637	SMART	SM00054		611	637	0.0077	T	2017-12-10	IPR002048	EF-hand domain	GO:0005509
ML01511a	c65f1d2edd37997a4ab7d5556ea4d9cf	637	Gene3D	G3DSA:1.10.238.10		444	489	3.3e-05	T	2017-12-10
ML01511a	c65f1d2edd37997a4ab7d5556ea4d9cf	637	SUPERFAMILY	SSF47473		445	491	1.9e-05	T	2017-12-10	IPR011992	EF-hand domain pair
ML01511a	c65f1d2edd37997a4ab7d5556ea4d9cf	637	Gene3D	G3DSA:3.30.70.590		278	356	3.1e-06	T	2017-12-10
ML01511a	c65f1d2edd37997a4ab7d5556ea4d9cf	637	SMART	SM00054		574	602	2.5e-06	T	2017-12-10	IPR002048	EF-hand domain	GO:0005509
ML01511a	c65f1d2edd37997a4ab7d5556ea4d9cf	637	Gene3D	G3DSA:1.10.1410.10		109	177	4.8e-07	T	2017-12-10
ML01511a	c65f1d2edd37997a4ab7d5556ea4d9cf	637	Gene3D	G3DSA:3.30.460.10		27	108	7.5e-08	T	2017-12-10
ML01511a	c65f1d2edd37997a4ab7d5556ea4d9cf	637	Pfam	PF04928	Poly(A) polymerase central domain	3	109	6.2e-08	T	2017-12-10	IPR007012	Poly(A) polymerase, central domain	GO:0004652|GO:0043631
ML01511a	c65f1d2edd37997a4ab7d5556ea4d9cf	637	SUPERFAMILY	SSF81301		3	111	5.56e-08	T	2017-12-10
ML01511a	c65f1d2edd37997a4ab7d5556ea4d9cf	637	Pfam	PF13499	EF-hand domain pair	499	561	4.4e-09	T	2017-12-10	IPR002048	EF-hand domain	GO:0005509
ML01511a	c65f1d2edd37997a4ab7d5556ea4d9cf	637	Gene3D	G3DSA:3.30.70.590		178	260	1.1e-10	T	2017-12-10
ML01511a	c65f1d2edd37997a4ab7d5556ea4d9cf	637	Gene3D	G3DSA:1.10.238.10		550	589	6.7e-11	T	2017-12-10
ML01511a	c65f1d2edd37997a4ab7d5556ea4d9cf	637	Gene3D	G3DSA:1.10.238.10		490	525	1.7e-11	T	2017-12-10
ML01511a	c65f1d2edd37997a4ab7d5556ea4d9cf	637	Gene3D	G3DSA:1.10.238.10		526	549	8.8e-13	T	2017-12-10
ML01511a	c65f1d2edd37997a4ab7d5556ea4d9cf	637	SUPERFAMILY	SSF81631		110	183	5.89e-13	T	2017-12-10
ML01511a	c65f1d2edd37997a4ab7d5556ea4d9cf	637	Pfam	PF04928	Poly(A) polymerase central domain	110	176	6.2e-14	T	2017-12-10	IPR007012	Poly(A) polymerase, central domain	GO:0004652|GO:0043631
ML01511a	c65f1d2edd37997a4ab7d5556ea4d9cf	637	CDD	cd00051	EFh	500	562	5.27406e-15	T	2017-12-10	IPR002048	EF-hand domain	GO:0005509
ML01511a	c65f1d2edd37997a4ab7d5556ea4d9cf	637	Pfam	PF04926	Poly(A) polymerase predicted RNA binding domain	175	358	1.3e-16	T	2017-12-10	IPR007010	Poly(A) polymerase, RNA-binding domain	GO:0003723|GO:0043631
ML01511a	c65f1d2edd37997a4ab7d5556ea4d9cf	637	Pfam	PF13499	EF-hand domain pair	574	635	1e-16	T	2017-12-10	IPR002048	EF-hand domain	GO:0005509
ML01511a	c65f1d2edd37997a4ab7d5556ea4d9cf	637	Gene3D	G3DSA:1.10.238.10		590	637	6.3e-19	T	2017-12-10
ML01511a	c65f1d2edd37997a4ab7d5556ea4d9cf	637	SUPERFAMILY	SSF55003		173	227	1.18e-19	T	2017-12-10	IPR011068	Nucleotidyltransferase, class I-like, C-terminal	GO:0003723|GO:0016779|GO:0031123
ML01511a	c65f1d2edd37997a4ab7d5556ea4d9cf	637	SUPERFAMILY	SSF55003		290	355	1.18e-19	T	2017-12-10	IPR011068	Nucleotidyltransferase, class I-like, C-terminal	GO:0003723|GO:0016779|GO:0031123
ML01511a	c65f1d2edd37997a4ab7d5556ea4d9cf	637	CDD	cd00051	EFh	575	636	1.06517e-20	T	2017-12-10	IPR002048	EF-hand domain	GO:0005509
ML01511a	c65f1d2edd37997a4ab7d5556ea4d9cf	637	SUPERFAMILY	SSF47473		494	636	2.47e-39	T	2017-12-10	IPR011992	EF-hand domain pair
ML01571a	275138085e25d7ca2926afbc5abc5878	149	ProSitePatterns	PS00018	EF-hand calcium-binding domain.	132	144	-	T	2017-12-10	IPR018247	EF-Hand 1, calcium-binding site
ML01571a	275138085e25d7ca2926afbc5abc5878	149	ProSitePatterns	PS00018	EF-hand calcium-binding domain.	96	108	-	T	2017-12-10	IPR018247	EF-Hand 1, calcium-binding site
ML01571a	275138085e25d7ca2926afbc5abc5878	149	ProSitePatterns	PS00018	EF-hand calcium-binding domain.	57	69	-	T	2017-12-10	IPR018247	EF-Hand 1, calcium-binding site
ML01571a	275138085e25d7ca2926afbc5abc5878	149	ProSitePatterns	PS00018	EF-hand calcium-binding domain.	21	33	-	T	2017-12-10	IPR018247	EF-Hand 1, calcium-binding site
ML01571a	275138085e25d7ca2926afbc5abc5878	149	Coils	Coil		105	125	-	T	2017-12-10
ML01571a	275138085e25d7ca2926afbc5abc5878	149	ProSiteProfiles	PS50222	EF-hand calcium-binding domain profile.	83	118	15.741	T	2017-12-10	IPR002048	EF-hand domain	GO:0005509
ML01571a	275138085e25d7ca2926afbc5abc5878	149	ProSiteProfiles	PS50222	EF-hand calcium-binding domain profile.	8	43	13.844	T	2017-12-10	IPR002048	EF-hand domain	GO:0005509
ML01571a	275138085e25d7ca2926afbc5abc5878	149	ProSiteProfiles	PS50222	EF-hand calcium-binding domain profile.	119	149	13.732	T	2017-12-10	IPR002048	EF-hand domain	GO:0005509
ML01571a	275138085e25d7ca2926afbc5abc5878	149	ProSiteProfiles	PS50222	EF-hand calcium-binding domain profile.	44	79	13.481	T	2017-12-10	IPR002048	EF-hand domain	GO:0005509
ML01571a	275138085e25d7ca2926afbc5abc5878	149	SMART	SM00054		123	149	0.35	T	2017-12-10	IPR002048	EF-hand domain	GO:0005509
ML01571a	275138085e25d7ca2926afbc5abc5878	149	SMART	SM00054		12	40	0.0018	T	2017-12-10	IPR002048	EF-hand domain	GO:0005509
ML01571a	275138085e25d7ca2926afbc5abc5878	149	SMART	SM00054		48	76	0.0003	T	2017-12-10	IPR002048	EF-hand domain	GO:0005509
ML01571a	275138085e25d7ca2926afbc5abc5878	149	SMART	SM00054		87	115	6.3e-08	T	2017-12-10	IPR002048	EF-hand domain	GO:0005509
ML01571a	275138085e25d7ca2926afbc5abc5878	149	Pfam	PF13499	EF-hand domain pair	14	73	8.8e-12	T	2017-12-10	IPR002048	EF-hand domain	GO:0005509
ML01571a	275138085e25d7ca2926afbc5abc5878	149	Gene3D	G3DSA:1.10.238.10		1	35	3.8e-14	T	2017-12-10
ML01571a	275138085e25d7ca2926afbc5abc5878	149	Gene3D	G3DSA:1.10.238.10		77	110	1.1e-14	T	2017-12-10
ML01571a	275138085e25d7ca2926afbc5abc5878	149	Pfam	PF13499	EF-hand domain pair	86	148	3.1e-15	T	2017-12-10	IPR002048	EF-hand domain	GO:0005509
ML01571a	275138085e25d7ca2926afbc5abc5878	149	Gene3D	G3DSA:1.10.238.10		36	76	9.5e-16	T	2017-12-10
ML01571a	275138085e25d7ca2926afbc5abc5878	149	CDD	cd00051	EFh	12	73	2.49631e-16	T	2017-12-10	IPR002048	EF-hand domain	GO:0005509
ML01571a	275138085e25d7ca2926afbc5abc5878	149	Gene3D	G3DSA:1.10.238.10		111	149	6.9e-18	T	2017-12-10
ML01571a	275138085e25d7ca2926afbc5abc5878	149	CDD	cd00051	EFh	87	147	1.06287e-18	T	2017-12-10	IPR002048	EF-hand domain	GO:0005509
ML01571a	275138085e25d7ca2926afbc5abc5878	149	SUPERFAMILY	SSF47473		5	147	6.91e-46	T	2017-12-10	IPR011992	EF-hand domain pair
ML015747a	7974b69366cfa5ec6119544b22fec8cc	312	Gene3D	G3DSA:3.60.10.10		101	304	1.1e-14	T	2017-12-10	IPR036691	Endonuclease/exonuclease/phosphatase superfamily
ML015747a	7974b69366cfa5ec6119544b22fec8cc	312	SUPERFAMILY	SSF56219		106	291	2.22e-19	T	2017-12-10	IPR036691	Endonuclease/exonuclease/phosphatase superfamily
ML015747a	7974b69366cfa5ec6119544b22fec8cc	312	CDD	cd09076	L1-EN	107	289	1.12613e-32	T	2017-12-10
ML016317a	449c4a0f906cef40ddbe885de2d815b0	1505	Coils	Coil		1136	1163	-	T	2017-12-10
ML016317a	449c4a0f906cef40ddbe885de2d815b0	1505	MobiDBLite	mobidb-lite	consensus disorder prediction	185	216	-	T	2017-12-10
ML016317a	449c4a0f906cef40ddbe885de2d815b0	1505	Gene3D	G3DSA:3.40.190.10		936	1035	0.16	T	2017-12-10
ML016317a	449c4a0f906cef40ddbe885de2d815b0	1505	PRINTS	PR00177	NMDA receptor signature	1054	1078	4.6e-06	T	2017-12-10	IPR001508	Ionotropic glutamate receptor, metazoa	GO:0004872|GO:0005216|GO:0006811|GO:0016020
ML016317a	449c4a0f906cef40ddbe885de2d815b0	1505	PRINTS	PR00177	NMDA receptor signature	834	858	4.6e-06	T	2017-12-10	IPR001508	Ionotropic glutamate receptor, metazoa	GO:0004872|GO:0005216|GO:0006811|GO:0016020
ML016317a	449c4a0f906cef40ddbe885de2d815b0	1505	PRINTS	PR00177	NMDA receptor signature	865	892	4.6e-06	T	2017-12-10	IPR001508	Ionotropic glutamate receptor, metazoa	GO:0004872|GO:0005216|GO:0006811|GO:0016020
ML016317a	449c4a0f906cef40ddbe885de2d815b0	1505	SUPERFAMILY	SSF81324		780	889	1.57e-07	T	2017-12-10
ML016317a	449c4a0f906cef40ddbe885de2d815b0	1505	Gene3D	G3DSA:1.20.1070.10		12	264	3.9e-09	T	2017-12-10
ML016317a	449c4a0f906cef40ddbe885de2d815b0	1505	SMART	SM00918		687	744	1.6e-16	T	2017-12-10	IPR019594	Ionotropic glutamate receptor, L-glutamate and glycine-binding domain	GO:0004970|GO:0005234|GO:0016020
ML016317a	449c4a0f906cef40ddbe885de2d815b0	1505	SMART	SM00079		677	1030	8.4e-18	T	2017-12-10	IPR001320	Ionotropic glutamate receptor	GO:0004970|GO:0016020
ML016317a	449c4a0f906cef40ddbe885de2d815b0	1505	Gene3D	G3DSA:3.40.190.10		653	794	1.1e-25	T	2017-12-10
ML016317a	449c4a0f906cef40ddbe885de2d815b0	1505	Pfam	PF10613	Ligated ion channel L-glutamate- and glycine-binding site	677	780	4.6e-29	T	2017-12-10	IPR019594	Ionotropic glutamate receptor, L-glutamate and glycine-binding domain	GO:0004970|GO:0005234|GO:0016020
ML016317a	449c4a0f906cef40ddbe885de2d815b0	1505	Gene3D	G3DSA:3.40.50.2300		381	652	2.5e-29	T	2017-12-10
ML016317a	449c4a0f906cef40ddbe885de2d815b0	1505	Gene3D	G3DSA:1.10.287.70		795	935	2.2e-32	T	2017-12-10
ML016317a	449c4a0f906cef40ddbe885de2d815b0	1505	Pfam	PF00060	Ligand-gated ion channel	797	1062	1.7e-34	T	2017-12-10	IPR001320	Ionotropic glutamate receptor	GO:0004970|GO:0016020
ML016317a	449c4a0f906cef40ddbe885de2d815b0	1505	Pfam	PF01094	Receptor family ligand binding region	280	617	5.3e-40	T	2017-12-10	IPR001828	Receptor, ligand binding region
ML016317a	449c4a0f906cef40ddbe885de2d815b0	1505	SUPERFAMILY	SSF53850		675	782	1.63e-43	T	2017-12-10
ML016317a	449c4a0f906cef40ddbe885de2d815b0	1505	SUPERFAMILY	SSF53850		894	1031	1.63e-43	T	2017-12-10
ML016317a	449c4a0f906cef40ddbe885de2d815b0	1505	SUPERFAMILY	SSF53822		281	645	5.38e-47	T	2017-12-10	IPR028082	Periplasmic binding protein-like I
ML01722a	eefd45e132e2fd3bdd4a3a76312adeba	2491	MobiDBLite	mobidb-lite	consensus disorder prediction	2455	2491	-	T	2017-12-10
ML01722a	eefd45e132e2fd3bdd4a3a76312adeba	2491	MobiDBLite	mobidb-lite	consensus disorder prediction	1631	1650	-	T	2017-12-10
ML01722a	eefd45e132e2fd3bdd4a3a76312adeba	2491	SMART	SM00409		1968	2072	120	T	2017-12-10	IPR003599	Immunoglobulin subtype
ML01722a	eefd45e132e2fd3bdd4a3a76312adeba	2491	SMART	SM00409		1872	1959	84	T	2017-12-10	IPR003599	Immunoglobulin subtype
ML01722a	eefd45e132e2fd3bdd4a3a76312adeba	2491	SMART	SM00409		1358	1455	69	T	2017-12-10	IPR003599	Immunoglobulin subtype
ML01722a	eefd45e132e2fd3bdd4a3a76312adeba	2491	SMART	SM00409		1600	1706	54	T	2017-12-10	IPR003599	Immunoglobulin subtype
ML01722a	eefd45e132e2fd3bdd4a3a76312adeba	2491	SMART	SM00409		1463	1564	47	T	2017-12-10	IPR003599	Immunoglobulin subtype
ML01722a	eefd45e132e2fd3bdd4a3a76312adeba	2491	SMART	SM00409		771	858	34	T	2017-12-10	IPR003599	Immunoglobulin subtype
ML01722a	eefd45e132e2fd3bdd4a3a76312adeba	2491	SMART	SM00409		2287	2378	20	T	2017-12-10	IPR003599	Immunoglobulin subtype
ML01722a	eefd45e132e2fd3bdd4a3a76312adeba	2491	ProSiteProfiles	PS50835	Ig-like domain profile.	410	517	10.662	T	2017-12-10	IPR007110	Immunoglobulin-like domain
ML01722a	eefd45e132e2fd3bdd4a3a76312adeba	2491	ProSiteProfiles	PS50835	Ig-like domain profile.	939	1047	10.208	T	2017-12-10	IPR007110	Immunoglobulin-like domain
ML01722a	eefd45e132e2fd3bdd4a3a76312adeba	2491	ProSiteProfiles	PS50835	Ig-like domain profile.	1763	1851	9.882	T	2017-12-10	IPR007110	Immunoglobulin-like domain
ML01722a	eefd45e132e2fd3bdd4a3a76312adeba	2491	ProSiteProfiles	PS50835	Ig-like domain profile.	161	302	9.627	T	2017-12-10	IPR007110	Immunoglobulin-like domain
ML01722a	eefd45e132e2fd3bdd4a3a76312adeba	2491	ProSiteProfiles	PS50835	Ig-like domain profile.	1449	1562	9.428	T	2017-12-10	IPR007110	Immunoglobulin-like domain
ML01722a	eefd45e132e2fd3bdd4a3a76312adeba	2491	ProSiteProfiles	PS50835	Ig-like domain profile.	320	409	9.21	T	2017-12-10	IPR007110	Immunoglobulin-like domain
ML01722a	eefd45e132e2fd3bdd4a3a76312adeba	2491	ProSiteProfiles	PS50835	Ig-like domain profile.	521	619	9.137	T	2017-12-10	IPR007110	Immunoglobulin-like domain
ML01722a	eefd45e132e2fd3bdd4a3a76312adeba	2491	SMART	SM00409		865	947	9	T	2017-12-10	IPR003599	Immunoglobulin subtype
ML01722a	eefd45e132e2fd3bdd4a3a76312adeba	2491	ProSiteProfiles	PS50835	Ig-like domain profile.	1350	1446	8.811	T	2017-12-10	IPR007110	Immunoglobulin-like domain
ML01722a	eefd45e132e2fd3bdd4a3a76312adeba	2491	ProSiteProfiles	PS50835	Ig-like domain profile.	1602	1698	8.666	T	2017-12-10	IPR007110	Immunoglobulin-like domain
ML01722a	eefd45e132e2fd3bdd4a3a76312adeba	2491	ProSiteProfiles	PS50835	Ig-like domain profile.	1152	1251	8.121	T	2017-12-10	IPR007110	Immunoglobulin-like domain
ML01722a	eefd45e132e2fd3bdd4a3a76312adeba	2491	SMART	SM00409		2185	2280	7.3	T	2017-12-10	IPR003599	Immunoglobulin subtype
ML01722a	eefd45e132e2fd3bdd4a3a76312adeba	2491	ProSiteProfiles	PS50835	Ig-like domain profile.	1049	1134	7.105	T	2017-12-10	IPR007110	Immunoglobulin-like domain
ML01722a	eefd45e132e2fd3bdd4a3a76312adeba	2491	ProSiteProfiles	PS50835	Ig-like domain profile.	648	744	6.978	T	2017-12-10	IPR007110	Immunoglobulin-like domain
ML01722a	eefd45e132e2fd3bdd4a3a76312adeba	2491	ProSiteProfiles	PS50835	Ig-like domain profile.	749	856	6.596	T	2017-12-10	IPR007110	Immunoglobulin-like domain
ML01722a	eefd45e132e2fd3bdd4a3a76312adeba	2491	SMART	SM00409		954	1049	5.4	T	2017-12-10	IPR003599	Immunoglobulin subtype
ML01722a	eefd45e132e2fd3bdd4a3a76312adeba	2491	SMART	SM00408		333	403	2.9	T	2017-12-10	IPR003598	Immunoglobulin subtype 2
ML01722a	eefd45e132e2fd3bdd4a3a76312adeba	2491	SMART	SM00408		1367	1443	2.6	T	2017-12-10	IPR003598	Immunoglobulin subtype 2
ML01722a	eefd45e132e2fd3bdd4a3a76312adeba	2491	SMART	SM00408		213	290	1.5	T	2017-12-10	IPR003598	Immunoglobulin subtype 2
ML01722a	eefd45e132e2fd3bdd4a3a76312adeba	2491	SMART	SM00408		1062	1133	1.1	T	2017-12-10	IPR003598	Immunoglobulin subtype 2
ML01722a	eefd45e132e2fd3bdd4a3a76312adeba	2491	SMART	SM00409		207	304	0.88	T	2017-12-10	IPR003599	Immunoglobulin subtype
ML01722a	eefd45e132e2fd3bdd4a3a76312adeba	2491	SMART	SM00409		1056	1150	0.88	T	2017-12-10	IPR003599	Immunoglobulin subtype
ML01722a	eefd45e132e2fd3bdd4a3a76312adeba	2491	SMART	SM00409		1156	1253	0.66	T	2017-12-10	IPR003599	Immunoglobulin subtype
ML01722a	eefd45e132e2fd3bdd4a3a76312adeba	2491	Gene3D	G3DSA:2.60.40.10		1954	2066	0.48	T	2017-12-10	IPR013783	Immunoglobulin-like fold
ML01722a	eefd45e132e2fd3bdd4a3a76312adeba	2491	SMART	SM00408		1787	1855	0.27	T	2017-12-10	IPR003598	Immunoglobulin subtype 2
ML01722a	eefd45e132e2fd3bdd4a3a76312adeba	2491	Gene3D	G3DSA:2.60.40.10		1257	1355	0.24	T	2017-12-10	IPR013783	Immunoglobulin-like fold
ML01722a	eefd45e132e2fd3bdd4a3a76312adeba	2491	SMART	SM00408		533	613	0.15	T	2017-12-10	IPR003598	Immunoglobulin subtype 2
ML01722a	eefd45e132e2fd3bdd4a3a76312adeba	2491	SMART	SM00409		1781	1865	0.084	T	2017-12-10	IPR003599	Immunoglobulin subtype
ML01722a	eefd45e132e2fd3bdd4a3a76312adeba	2491	Gene3D	G3DSA:2.60.40.10		2177	2287	0.027	T	2017-12-10	IPR013783	Immunoglobulin-like fold
ML01722a	eefd45e132e2fd3bdd4a3a76312adeba	2491	SMART	SM00409		327	422	0.01	T	2017-12-10	IPR003599	Immunoglobulin subtype
ML01722a	eefd45e132e2fd3bdd4a3a76312adeba	2491	SMART	SM01411		106	154	0.0032	T	2017-12-10	IPR011641	Tyrosine-protein kinase ephrin type A/B receptor-like
ML01722a	eefd45e132e2fd3bdd4a3a76312adeba	2491	Gene3D	G3DSA:2.10.220.10		12	203	0.0029	T	2017-12-10
ML01722a	eefd45e132e2fd3bdd4a3a76312adeba	2491	Gene3D	G3DSA:2.60.40.10		645	758	0.0025	T	2017-12-10	IPR013783	Immunoglobulin-like fold
ML01722a	eefd45e132e2fd3bdd4a3a76312adeba	2491	Gene3D	G3DSA:2.60.40.10		1356	1453	0.0024	T	2017-12-10	IPR013783	Immunoglobulin-like fold
ML01722a	eefd45e132e2fd3bdd4a3a76312adeba	2491	SMART	SM00408		434	507	0.00084	T	2017-12-10	IPR003598	Immunoglobulin subtype 2
ML01722a	eefd45e132e2fd3bdd4a3a76312adeba	2491	Gene3D	G3DSA:2.60.40.10		761	855	0.00072	T	2017-12-10	IPR013783	Immunoglobulin-like fold
ML01722a	eefd45e132e2fd3bdd4a3a76312adeba	2491	Gene3D	G3DSA:2.60.40.10		2288	2412	0.00053	T	2017-12-10	IPR013783	Immunoglobulin-like fold
ML01722a	eefd45e132e2fd3bdd4a3a76312adeba	2491	Gene3D	G3DSA:2.60.40.10		858	946	0.00031	T	2017-12-10	IPR013783	Immunoglobulin-like fold
ML01722a	eefd45e132e2fd3bdd4a3a76312adeba	2491	Pfam	PF00047	Immunoglobulin domain	527	614	7.8e-05	T	2017-12-10	IPR013151	Immunoglobulin
ML01722a	eefd45e132e2fd3bdd4a3a76312adeba	2491	Gene3D	G3DSA:2.60.40.10		1454	1565	6.4e-05	T	2017-12-10	IPR013783	Immunoglobulin-like fold
ML01722a	eefd45e132e2fd3bdd4a3a76312adeba	2491	SUPERFAMILY	SSF48726		1156	1253	6e-05	T	2017-12-10	IPR036179	Immunoglobulin-like domain superfamily
ML01722a	eefd45e132e2fd3bdd4a3a76312adeba	2491	SMART	SM00409		428	519	5.9e-05	T	2017-12-10	IPR003599	Immunoglobulin subtype
ML01722a	eefd45e132e2fd3bdd4a3a76312adeba	2491	Pfam	PF00047	Immunoglobulin domain	334	403	3.6e-05	T	2017-12-10	IPR013151	Immunoglobulin
ML01722a	eefd45e132e2fd3bdd4a3a76312adeba	2491	SUPERFAMILY	SSF48726		647	669	3.08e-05	T	2017-12-10	IPR036179	Immunoglobulin-like domain superfamily
ML01722a	eefd45e132e2fd3bdd4a3a76312adeba	2491	SUPERFAMILY	SSF48726		737	744	3.08e-05	T	2017-12-10	IPR036179	Immunoglobulin-like domain superfamily
ML01722a	eefd45e132e2fd3bdd4a3a76312adeba	2491	SUPERFAMILY	SSF48726		786	845	3.08e-05	T	2017-12-10	IPR036179	Immunoglobulin-like domain superfamily
ML01722a	eefd45e132e2fd3bdd4a3a76312adeba	2491	SUPERFAMILY	SSF48726		1457	1546	1.88e-05	T	2017-12-10	IPR036179	Immunoglobulin-like domain superfamily
ML01722a	eefd45e132e2fd3bdd4a3a76312adeba	2491	SUPERFAMILY	SSF48726		1595	1702	1.24e-05	T	2017-12-10	IPR036179	Immunoglobulin-like domain superfamily
ML01722a	eefd45e132e2fd3bdd4a3a76312adeba	2491	Gene3D	G3DSA:2.60.40.10		1047	1135	9.5e-06	T	2017-12-10	IPR013783	Immunoglobulin-like fold
ML01722a	eefd45e132e2fd3bdd4a3a76312adeba	2491	Gene3D	G3DSA:2.60.40.10		1768	1857	7.5e-06	T	2017-12-10	IPR013783	Immunoglobulin-like fold
ML01722a	eefd45e132e2fd3bdd4a3a76312adeba	2491	SUPERFAMILY	SSF48726		1052	1128	3.95e-06	T	2017-12-10	IPR036179	Immunoglobulin-like domain superfamily
ML01722a	eefd45e132e2fd3bdd4a3a76312adeba	2491	SUPERFAMILY	SSF48726		1356	1443	2.68e-06	T	2017-12-10	IPR036179	Immunoglobulin-like domain superfamily
ML01722a	eefd45e132e2fd3bdd4a3a76312adeba	2491	Gene3D	G3DSA:2.60.40.10		1149	1256	2.5e-06	T	2017-12-10	IPR013783	Immunoglobulin-like fold
ML01722a	eefd45e132e2fd3bdd4a3a76312adeba	2491	Gene3D	G3DSA:2.60.40.10		1584	1704	2e-06	T	2017-12-10	IPR013783	Immunoglobulin-like fold
ML01722a	eefd45e132e2fd3bdd4a3a76312adeba	2491	SUPERFAMILY	SSF48726		211	285	1.7e-06	T	2017-12-10	IPR036179	Immunoglobulin-like domain superfamily
ML01722a	eefd45e132e2fd3bdd4a3a76312adeba	2491	SUPERFAMILY	SSF48726		1777	1853	1.41e-06	T	2017-12-10	IPR036179	Immunoglobulin-like domain superfamily
ML01722a	eefd45e132e2fd3bdd4a3a76312adeba	2491	Gene3D	G3DSA:2.60.40.10		204	291	2.2e-07	T	2017-12-10	IPR013783	Immunoglobulin-like fold
ML01722a	eefd45e132e2fd3bdd4a3a76312adeba	2491	SMART	SM00409		527	630	1.2e-07	T	2017-12-10	IPR003599	Immunoglobulin subtype
ML01722a	eefd45e132e2fd3bdd4a3a76312adeba	2491	SUPERFAMILY	SSF48726		325	401	7.43e-08	T	2017-12-10	IPR036179	Immunoglobulin-like domain superfamily
ML01722a	eefd45e132e2fd3bdd4a3a76312adeba	2491	Gene3D	G3DSA:2.60.40.10		323	409	3.4e-08	T	2017-12-10	IPR013783	Immunoglobulin-like fold
ML01722a	eefd45e132e2fd3bdd4a3a76312adeba	2491	Gene3D	G3DSA:2.60.40.10		947	1046	1.5e-08	T	2017-12-10	IPR013783	Immunoglobulin-like fold
ML01722a	eefd45e132e2fd3bdd4a3a76312adeba	2491	Pfam	PF07679	Immunoglobulin I-set domain	424	510	9.5e-09	T	2017-12-10	IPR013098	Immunoglobulin I-set
ML01722a	eefd45e132e2fd3bdd4a3a76312adeba	2491	Gene3D	G3DSA:2.60.40.10		522	633	5.1e-09	T	2017-12-10	IPR013783	Immunoglobulin-like fold
ML01722a	eefd45e132e2fd3bdd4a3a76312adeba	2491	SUPERFAMILY	SSF48726		523	608	2.94e-09	T	2017-12-10	IPR036179	Immunoglobulin-like domain superfamily
ML01722a	eefd45e132e2fd3bdd4a3a76312adeba	2491	SUPERFAMILY	SSF48726		924	1035	4.68e-10	T	2017-12-10	IPR036179	Immunoglobulin-like domain superfamily
ML01722a	eefd45e132e2fd3bdd4a3a76312adeba	2491	SUPERFAMILY	SSF48726		424	515	7.8e-11	T	2017-12-10	IPR036179	Immunoglobulin-like domain superfamily
ML01722a	eefd45e132e2fd3bdd4a3a76312adeba	2491	Gene3D	G3DSA:2.60.40.10		421	521	1.5e-11	T	2017-12-10	IPR013783	Immunoglobulin-like fold
ML01785a	825f9a7c06b81f4a9c495c4ee7208242	211	ProSiteProfiles	PS50041	C-type lectin domain profile.	64	179	11.085	T	2017-12-10	IPR001304	C-type lectin-like
ML01785a	825f9a7c06b81f4a9c495c4ee7208242	211	SMART	SM00034		49	179	2.3e-07	T	2017-12-10	IPR001304	C-type lectin-like
ML01785a	825f9a7c06b81f4a9c495c4ee7208242	211	Pfam	PF00059	Lectin C-type domain	72	180	8e-09	T	2017-12-10	IPR001304	C-type lectin-like
ML01785a	825f9a7c06b81f4a9c495c4ee7208242	211	Gene3D	G3DSA:3.10.100.10		51	182	2e-16	T	2017-12-10	IPR016186	C-type lectin-like/link domain superfamily
ML01785a	825f9a7c06b81f4a9c495c4ee7208242	211	CDD	cd00037	CLECT	70	180	9.56378e-17	T	2017-12-10
ML01785a	825f9a7c06b81f4a9c495c4ee7208242	211	SUPERFAMILY	SSF56436		73	180	6.65e-18	T	2017-12-10	IPR016187	C-type lectin fold
ML01786a	c08b96e8cdbb2dc9bf9f47ff016dd89a	451	MobiDBLite	mobidb-lite	consensus disorder prediction	403	440	-	T	2017-12-10
ML01786a	c08b96e8cdbb2dc9bf9f47ff016dd89a	451	ProSiteProfiles	PS50041	C-type lectin domain profile.	8	140	15.258	T	2017-12-10	IPR001304	C-type lectin-like
ML01786a	c08b96e8cdbb2dc9bf9f47ff016dd89a	451	ProSiteProfiles	PS50041	C-type lectin domain profile.	314	381	14.516	T	2017-12-10	IPR001304	C-type lectin-like
ML01786a	c08b96e8cdbb2dc9bf9f47ff016dd89a	451	ProSiteProfiles	PS50041	C-type lectin domain profile.	145	267	11.456	T	2017-12-10	IPR001304	C-type lectin-like
ML01786a	c08b96e8cdbb2dc9bf9f47ff016dd89a	451	SMART	SM00034		268	381	0.016	T	2017-12-10	IPR001304	C-type lectin-like
ML01786a	c08b96e8cdbb2dc9bf9f47ff016dd89a	451	SMART	SM00034		142	267	0.0025	T	2017-12-10	IPR001304	C-type lectin-like
ML01786a	c08b96e8cdbb2dc9bf9f47ff016dd89a	451	Pfam	PF00059	Lectin C-type domain	309	381	1.8e-05	T	2017-12-10	IPR001304	C-type lectin-like
ML01786a	c08b96e8cdbb2dc9bf9f47ff016dd89a	451	Pfam	PF00059	Lectin C-type domain	151	267	5.2e-07	T	2017-12-10	IPR001304	C-type lectin-like
ML01786a	c08b96e8cdbb2dc9bf9f47ff016dd89a	451	Pfam	PF00059	Lectin C-type domain	21	141	9.6e-11	T	2017-12-10	IPR001304	C-type lectin-like
ML01786a	c08b96e8cdbb2dc9bf9f47ff016dd89a	451	CDD	cd00037	CLECT	145	267	6.36997e-11	T	2017-12-10
ML01786a	c08b96e8cdbb2dc9bf9f47ff016dd89a	451	SMART	SM00034		7	140	8.3e-12	T	2017-12-10	IPR001304	C-type lectin-like
ML01786a	c08b96e8cdbb2dc9bf9f47ff016dd89a	451	CDD	cd00037	CLECT	310	381	2.39013e-12	T	2017-12-10
ML01786a	c08b96e8cdbb2dc9bf9f47ff016dd89a	451	SUPERFAMILY	SSF56436		145	268	1.73e-15	T	2017-12-10	IPR016187	C-type lectin fold
ML01786a	c08b96e8cdbb2dc9bf9f47ff016dd89a	451	Gene3D	G3DSA:3.10.100.10		144	276	3.1e-16	T	2017-12-10	IPR016186	C-type lectin-like/link domain superfamily
ML01786a	c08b96e8cdbb2dc9bf9f47ff016dd89a	451	CDD	cd00037	CLECT	14	141	9.83439e-17	T	2017-12-10
ML01786a	c08b96e8cdbb2dc9bf9f47ff016dd89a	451	Gene3D	G3DSA:3.10.100.10		288	394	2e-17	T	2017-12-10	IPR016186	C-type lectin-like/link domain superfamily
ML01786a	c08b96e8cdbb2dc9bf9f47ff016dd89a	451	SUPERFAMILY	SSF56436		306	381	4.72e-18	T	2017-12-10	IPR016187	C-type lectin fold
ML01786a	c08b96e8cdbb2dc9bf9f47ff016dd89a	451	Gene3D	G3DSA:3.10.100.10		3	143	2.8e-19	T	2017-12-10	IPR016186	C-type lectin-like/link domain superfamily
ML01786a	c08b96e8cdbb2dc9bf9f47ff016dd89a	451	SUPERFAMILY	SSF56436		13	144	2.8e-20	T	2017-12-10	IPR016187	C-type lectin fold
ML02091a	eacfe63d66ba76531635a31cdbd98eee	483	MobiDBLite	mobidb-lite	consensus disorder prediction	1	21	-	T	2017-12-10
ML02091a	eacfe63d66ba76531635a31cdbd98eee	483	ProSiteProfiles	PS50850	Major facilitator superfamily (MFS) profile.	46	466	11.973	T	2017-12-10	IPR020846	Major facilitator superfamily domain
ML02091a	eacfe63d66ba76531635a31cdbd98eee	483	CDD	cd06174	MFS	48	214	9.18126e-11	T	2017-12-10	IPR020846	Major facilitator superfamily domain
ML02091a	eacfe63d66ba76531635a31cdbd98eee	483	Gene3D	G3DSA:1.20.1250.20		268	478	2.7e-11	T	2017-12-10
ML02091a	eacfe63d66ba76531635a31cdbd98eee	483	Pfam	PF07690	Major Facilitator Superfamily	77	295	1e-11	T	2017-12-10	IPR011701	Major facilitator superfamily	GO:0016021|GO:0055085
ML02091a	eacfe63d66ba76531635a31cdbd98eee	483	Gene3D	G3DSA:1.20.1250.20		45	234	5.3e-16	T	2017-12-10
ML02091a	eacfe63d66ba76531635a31cdbd98eee	483	SUPERFAMILY	SSF103473		40	463	2.49e-32	T	2017-12-10	IPR036259	MFS transporter superfamily
ML02393a	8370b448f61065efe258770d46bc36ad	532	MobiDBLite	mobidb-lite	consensus disorder prediction	7	28	-	T	2017-12-10
ML02393a	8370b448f61065efe258770d46bc36ad	532	MobiDBLite	mobidb-lite	consensus disorder prediction	449	473	-	T	2017-12-10
ML02393a	8370b448f61065efe258770d46bc36ad	532	Gene3D	G3DSA:3.60.10.10		65	353	2.6e-18	T	2017-12-10	IPR036691	Endonuclease/exonuclease/phosphatase superfamily
ML02393a	8370b448f61065efe258770d46bc36ad	532	SUPERFAMILY	SSF56219		64	302	3.14e-20	T	2017-12-10	IPR036691	Endonuclease/exonuclease/phosphatase superfamily
ML02393a	8370b448f61065efe258770d46bc36ad	532	CDD	cd09076	L1-EN	70	297	1.46873e-40	T	2017-12-10
ML02593a	ca56cecf231b4aefde678bda9414485b	289	SUPERFAMILY	SSF48652		124	239	4.58e-09	T	2017-12-10	IPR008952	Tetraspanin, EC2 domain superfamily	GO:0016021
ML02593a	ca56cecf231b4aefde678bda9414485b	289	PRINTS	PR00259	Transmembrane four family signature	93	121	3.46e-09	T	2017-12-10	IPR000301	Tetraspanin	GO:0016021
ML02593a	ca56cecf231b4aefde678bda9414485b	289	PRINTS	PR00259	Transmembrane four family signature	242	268	3.46e-09	T	2017-12-10	IPR000301	Tetraspanin	GO:0016021
ML02593a	ca56cecf231b4aefde678bda9414485b	289	PRINTS	PR00259	Transmembrane four family signature	27	50	3.46e-09	T	2017-12-10	IPR000301	Tetraspanin	GO:0016021
ML02593a	ca56cecf231b4aefde678bda9414485b	289	PRINTS	PR00259	Transmembrane four family signature	66	92	3.46e-09	T	2017-12-10	IPR000301	Tetraspanin	GO:0016021
ML02593a	ca56cecf231b4aefde678bda9414485b	289	Gene3D	G3DSA:1.10.1450.10		122	240	8.1e-10	T	2017-12-10	IPR008952	Tetraspanin, EC2 domain superfamily	GO:0016021
ML02593a	ca56cecf231b4aefde678bda9414485b	289	Pfam	PF00335	Tetraspanin family	26	262	8.3e-34	T	2017-12-10	IPR018499	Tetraspanin/Peripherin	GO:0016021
ML02593a	ca56cecf231b4aefde678bda9414485b	289	PIRSF	PIRSF002419		15	283	1.5e-34	T	2017-12-10	IPR000301	Tetraspanin	GO:0016021
ML02667a	bcd71b621cbba60c0f31d9ea186f65e8	199	SUPERFAMILY	SSF110857		16	135	1.09e-07	T	2017-12-10	IPR036568	Gamma-glutamyl cyclotransferase-like superfamily
ML02667a	bcd71b621cbba60c0f31d9ea186f65e8	199	CDD	cd06661	GGCT_like	18	125	7.69772e-14	T	2017-12-10	IPR013024	Gamma-glutamyl cyclotransferase-like
ML02667a	bcd71b621cbba60c0f31d9ea186f65e8	199	Gene3D	G3DSA:3.10.490.10		2	190	5.2e-41	T	2017-12-10
ML02667a	bcd71b621cbba60c0f31d9ea186f65e8	199	Pfam	PF04752	ChaC-like protein	17	187	1.3e-56	T	2017-12-10	IPR006840	Glutathione-specific gamma-glutamylcyclotransferase	GO:0003839|GO:0006751	Reactome: R-HSA-174403	Glutathione synthesis and recycling
ML02997a	1ef2366850bad5fd8a437c6d7dc856d4	360	Gene3D	G3DSA:2.10.50.10		138	168	0.018	T	2017-12-10
ML02997a	1ef2366850bad5fd8a437c6d7dc856d4	360	Gene3D	G3DSA:2.10.50.10		109	137	0.0011	T	2017-12-10
ML02997a	1ef2366850bad5fd8a437c6d7dc856d4	360	Gene3D	G3DSA:1.20.5.100		273	310	0.00016	T	2017-12-10	IPR021157	Cytochrome c1, transmembrane anchor, C-terminal
ML02997a	1ef2366850bad5fd8a437c6d7dc856d4	360	SMART	SM01411		122	167	3.2e-09	T	2017-12-10	IPR011641	Tyrosine-protein kinase ephrin type A/B receptor-like
ML02997a	1ef2366850bad5fd8a437c6d7dc856d4	360	Pfam	PF07699	Putative ephrin-receptor like	129	167	1.6e-10	T	2017-12-10	IPR011641	Tyrosine-protein kinase ephrin type A/B receptor-like
ML02998a	c0fe8f0f63092ad4213ac2c4be17731e	169	Gene3D	G3DSA:2.10.50.10		120	169	1.7e-06	T	2017-12-10
ML02998a	c0fe8f0f63092ad4213ac2c4be17731e	169	SMART	SM01411		123	168	1.9e-08	T	2017-12-10	IPR011641	Tyrosine-protein kinase ephrin type A/B receptor-like
ML02998a	c0fe8f0f63092ad4213ac2c4be17731e	169	Pfam	PF07699	Putative ephrin-receptor like	123	168	6.1e-10	T	2017-12-10	IPR011641	Tyrosine-protein kinase ephrin type A/B receptor-like
ML030229a	223f0e02308773c54fea4fb6476a6aa8	514	MobiDBLite	mobidb-lite	consensus disorder prediction	100	121	-	T	2017-12-10
ML030229a	223f0e02308773c54fea4fb6476a6aa8	514	MobiDBLite	mobidb-lite	consensus disorder prediction	398	481	-	T	2017-12-10
ML030229a	223f0e02308773c54fea4fb6476a6aa8	514	Gene3D	G3DSA:3.60.10.10		164	398	8.9e-16	T	2017-12-10	IPR036691	Endonuclease/exonuclease/phosphatase superfamily
ML030229a	223f0e02308773c54fea4fb6476a6aa8	514	SUPERFAMILY	SSF56219		165	382	2.75e-16	T	2017-12-10	IPR036691	Endonuclease/exonuclease/phosphatase superfamily
ML030229a	223f0e02308773c54fea4fb6476a6aa8	514	CDD	cd09076	L1-EN	191	384	1.57133e-34	T	2017-12-10
ML03053a	17895dfd5bf16ba9f045ce2c9c2c7d04	225	MobiDBLite	mobidb-lite	consensus disorder prediction	157	225	-	T	2017-12-10
ML03343a	3ac02c6cf37237041e4088a6ca234560	397	ProSiteProfiles	PS51257	Prokaryotic membrane lipoprotein lipid attachment site profile.	1	21	5	T	2017-12-10
ML03343a	3ac02c6cf37237041e4088a6ca234560	397	Pfam	PF03443	Glycosyl hydrolase family 61	79	229	7.8e-10	T	2017-12-10	IPR005103	Glycoside hydrolase, family 61		KEGG: 00500+3.2.1.4|MetaCyc: PWY-6788
ML03436a	c184547be817852202744c898c5692a1	342	SMART	SM01411		105	152	4.7	T	2017-12-10	IPR011641	Tyrosine-protein kinase ephrin type A/B receptor-like
ML03436a	c184547be817852202744c898c5692a1	342	Gene3D	G3DSA:2.10.50.10		121	140	0.14	T	2017-12-10
ML03436a	c184547be817852202744c898c5692a1	342	Gene3D	G3DSA:2.10.50.10		99	120	0.021	T	2017-12-10
ML03436a	c184547be817852202744c898c5692a1	342	SMART	SM01411		220	266	0.0087	T	2017-12-10	IPR011641	Tyrosine-protein kinase ephrin type A/B receptor-like
ML03436a	c184547be817852202744c898c5692a1	342	Gene3D	G3DSA:2.10.50.10		141	184	0.0011	T	2017-12-10
ML03436a	c184547be817852202744c898c5692a1	342	Gene3D	G3DSA:2.10.50.10		185	199	0.0004	T	2017-12-10
ML03436a	c184547be817852202744c898c5692a1	342	Gene3D	G3DSA:2.10.50.10		200	218	0.00039	T	2017-12-10
ML03436a	c184547be817852202744c898c5692a1	342	SMART	SM01411		171	217	0.00011	T	2017-12-10	IPR011641	Tyrosine-protein kinase ephrin type A/B receptor-like
ML03436a	c184547be817852202744c898c5692a1	342	Gene3D	G3DSA:2.10.50.10		219	251	0.0001	T	2017-12-10
ML03436a	c184547be817852202744c898c5692a1	342	Gene3D	G3DSA:3.50.4.10		17	98	9.2e-06	T	2017-12-10
ML03436a	c184547be817852202744c898c5692a1	342	SUPERFAMILY	SSF57184		46	74	3.14e-06	T	2017-12-10	IPR009030	Growth factor receptor cysteine-rich domain superfamily
ML03436a	c184547be817852202744c898c5692a1	342	SUPERFAMILY	SSF57184		101	171	3.14e-06	T	2017-12-10	IPR009030	Growth factor receptor cysteine-rich domain superfamily
ML03436a	c184547be817852202744c898c5692a1	342	SUPERFAMILY	SSF57184		297	308	8.44e-08	T	2017-12-10	IPR009030	Growth factor receptor cysteine-rich domain superfamily
ML03436a	c184547be817852202744c898c5692a1	342	SUPERFAMILY	SSF57184		145	269	8.44e-08	T	2017-12-10	IPR009030	Growth factor receptor cysteine-rich domain superfamily
ML038832a	edbdd758af5c3c0ae2266279c2c49692	551	MobiDBLite	mobidb-lite	consensus disorder prediction	429	449	-	T	2017-12-10
ML038832a	edbdd758af5c3c0ae2266279c2c49692	551	Pfam	PF00005	ABC transporter	380	450	7.1e-12	T	2017-12-10	IPR003439	ABC transporter-like	GO:0005524|GO:0016887
ML038832a	edbdd758af5c3c0ae2266279c2c49692	551	SUPERFAMILY	SSF52540		367	442	5.03e-17	T	2017-12-10	IPR027417	P-loop containing nucleoside triphosphate hydrolase
ML038832a	edbdd758af5c3c0ae2266279c2c49692	551	Gene3D	G3DSA:3.40.50.300		93	505	3.1e-17	T	2017-12-10
ML046334a	df1a5731eadd0910bc85bb0108ed8e0a	529	ProSitePatterns	PS00139	Eukaryotic thiol (cysteine) proteases cysteine active site.	183	194	-	T	2017-12-10	IPR000169	Cysteine peptidase, cysteine active site
ML046334a	df1a5731eadd0910bc85bb0108ed8e0a	529	Pfam	PF00112	Papain family cysteine protease	168	384	1.2e-47	T	2017-12-10	IPR000668	Peptidase C1A, papain C-terminal	GO:0006508|GO:0008234
ML046334a	df1a5731eadd0910bc85bb0108ed8e0a	529	SMART	SM00645		165	385	4.1e-56	T	2017-12-10	IPR000668	Peptidase C1A, papain C-terminal	GO:0006508|GO:0008234
ML046334a	df1a5731eadd0910bc85bb0108ed8e0a	529	CDD	cd02248	Peptidase_C1A	164	384	5.46966e-63	T	2017-12-10
ML046334a	df1a5731eadd0910bc85bb0108ed8e0a	529	Gene3D	G3DSA:3.90.70.10		62	396	1.6e-66	T	2017-12-10
ML046334a	df1a5731eadd0910bc85bb0108ed8e0a	529	SUPERFAMILY	SSF54001		66	385	7.37e-67	T	2017-12-10
ML04646a	0b6b47147bec0c420f5cb3020366cf93	336	Pfam	PF00685	Sulfotransferase domain	66	320	1.1e-55	T	2017-12-10	IPR000863	Sulfotransferase domain	GO:0008146
ML04646a	0b6b47147bec0c420f5cb3020366cf93	336	Gene3D	G3DSA:3.40.50.300		4	323	1.8e-63	T	2017-12-10
ML04646a	0b6b47147bec0c420f5cb3020366cf93	336	SUPERFAMILY	SSF52540		44	321	3.8e-71	T	2017-12-10	IPR027417	P-loop containing nucleoside triphosphate hydrolase
ML04717a	e427b46de4f909316f2db6f35584309f	385	Pfam	PF03567	Sulfotransferase family	140	378	1.9e-36	T	2017-12-10	IPR005331	Sulfotransferase	GO:0008146|GO:0016021
ML047934a	92060d2fa2ae51624b4ecc3341cec403	116	Gene3D	G3DSA:2.10.220.10		2	106	0.00036	T	2017-12-10
ML05145a	5e8835118941e070056a2a1a68be5c81	147	MobiDBLite	mobidb-lite	consensus disorder prediction	62	87	-	T	2017-12-10
ML05176a	8181b97cf2231c4a501916c7da4f1d08	870	ProSitePatterns	PS00187	Thiamine pyrophosphate enzymes signature.	384	403	-	T	2017-12-10	IPR000399	TPP-binding enzyme, conserved site	GO:0000287|GO:0030976
ML05176a	8181b97cf2231c4a501916c7da4f1d08	870	Gene3D	G3DSA:2.60.40.640		499	597	0.29	T	2017-12-10
ML05176a	8181b97cf2231c4a501916c7da4f1d08	870	Gene3D	G3DSA:3.40.50.1220		242	304	4.9e-05	T	2017-12-10	IPR029035	DHS-like NAD/FAD-binding domain superfamily
ML05176a	8181b97cf2231c4a501916c7da4f1d08	870	SUPERFAMILY	SSF52467		187	197	1.75e-07	T	2017-12-10	IPR029035	DHS-like NAD/FAD-binding domain superfamily
ML05176a	8181b97cf2231c4a501916c7da4f1d08	870	SUPERFAMILY	SSF52467		240	299	1.75e-07	T	2017-12-10	IPR029035	DHS-like NAD/FAD-binding domain superfamily
ML05176a	8181b97cf2231c4a501916c7da4f1d08	870	SUPERFAMILY	SSF81296		499	596	1.54e-09	T	2017-12-10	IPR014756	Immunoglobulin E-set
ML05176a	8181b97cf2231c4a501916c7da4f1d08	870	Pfam	PF00339	Arrestin (or S-antigen), N-terminal domain	520	586	2.7e-12	T	2017-12-10	IPR011021	Arrestin-like, N-terminal
ML05176a	8181b97cf2231c4a501916c7da4f1d08	870	Gene3D	G3DSA:2.60.40.640		598	797	1.1e-13	T	2017-12-10
ML05176a	8181b97cf2231c4a501916c7da4f1d08	870	SUPERFAMILY	SSF81296		607	738	4.48e-15	T	2017-12-10	IPR014756	Immunoglobulin E-set
ML05176a	8181b97cf2231c4a501916c7da4f1d08	870	Pfam	PF02752	Arrestin (or S-antigen), C-terminal domain	610	733	1.3e-15	T	2017-12-10	IPR011022	Arrestin C-terminal-like domain
ML05176a	8181b97cf2231c4a501916c7da4f1d08	870	SMART	SM01017		606	734	4.2e-17	T	2017-12-10	IPR011022	Arrestin C-terminal-like domain
ML05176a	8181b97cf2231c4a501916c7da4f1d08	870	Gene3D	G3DSA:3.40.50.970		306	494	1.1e-22	T	2017-12-10
ML05176a	8181b97cf2231c4a501916c7da4f1d08	870	Pfam	PF02775	Thiamine pyrophosphate enzyme, C-terminal TPP binding domain	347	488	2.7e-24	T	2017-12-10	IPR011766	Thiamine pyrophosphate enzyme, C-terminal TPP-binding	GO:0003824|GO:0030976
ML05176a	8181b97cf2231c4a501916c7da4f1d08	870	SUPERFAMILY	SSF52518		323	489	3.04e-34	T	2017-12-10	IPR029061	Thiamin diphosphate-binding fold
ML05176a	8181b97cf2231c4a501916c7da4f1d08	870	SUPERFAMILY	SSF52518		32	198	3.33e-44	T	2017-12-10	IPR029061	Thiamin diphosphate-binding fold
ML05176a	8181b97cf2231c4a501916c7da4f1d08	870	Pfam	PF02776	Thiamine pyrophosphate enzyme, N-terminal TPP binding domain	38	197	1.4e-44	T	2017-12-10	IPR012001	Thiamine pyrophosphate enzyme, N-terminal TPP-binding domain	GO:0030976
ML05176a	8181b97cf2231c4a501916c7da4f1d08	870	CDD	cd07035	TPP_PYR_POX_like	40	194	1.15852e-46	T	2017-12-10
ML05176a	8181b97cf2231c4a501916c7da4f1d08	870	Gene3D	G3DSA:3.40.50.970		30	216	8.6e-48	T	2017-12-10
ML05176a	8181b97cf2231c4a501916c7da4f1d08	870	CDD	cd02004	TPP_BZL_OCoD_HPCL	330	489	1.36646e-53	T	2017-12-10
ML05347a	e415cf3c7acb108ce2352e98ee6c5153	311	Gene3D	G3DSA:2.60.120.260		35	204	9.3e-08	T	2017-12-10	IPR008979	Galactose-binding-like domain superfamily
ML05517a	7648a3e0ede70ba0edaff10429abcead	394	ProSiteProfiles	PS50262	G-protein coupled receptors family 1 profile.	87	369	11.525	T	2017-12-10	IPR017452	GPCR, rhodopsin-like, 7TM	GO:0016021
ML05517a	7648a3e0ede70ba0edaff10429abcead	394	Pfam	PF00001	7 transmembrane receptor (rhodopsin family)	90	369	7.3e-08	T	2017-12-10	IPR000276	G protein-coupled receptor, rhodopsin-like	GO:0004930|GO:0007186|GO:0016021
ML05517a	7648a3e0ede70ba0edaff10429abcead	394	SUPERFAMILY	SSF81321		296	389	1.65e-13	T	2017-12-10
ML05517a	7648a3e0ede70ba0edaff10429abcead	394	SUPERFAMILY	SSF81321		43	266	1.65e-13	T	2017-12-10
ML05517a	7648a3e0ede70ba0edaff10429abcead	394	Gene3D	G3DSA:1.20.1070.10		42	388	6.4e-17	T	2017-12-10
ML05519a	4aaaadf49b80a33a82d8e236b3751f69	411	ProSiteProfiles	PS50262	G-protein coupled receptors family 1 profile.	103	385	11.184	T	2017-12-10	IPR017452	GPCR, rhodopsin-like, 7TM	GO:0016021
ML05519a	4aaaadf49b80a33a82d8e236b3751f69	411	Pfam	PF00001	7 transmembrane receptor (rhodopsin family)	105	385	2.8e-06	T	2017-12-10	IPR000276	G protein-coupled receptor, rhodopsin-like	GO:0004930|GO:0007186|GO:0016021
ML05519a	4aaaadf49b80a33a82d8e236b3751f69	411	SUPERFAMILY	SSF81321		312	405	1.56e-09	T	2017-12-10
ML05519a	4aaaadf49b80a33a82d8e236b3751f69	411	SUPERFAMILY	SSF81321		82	282	1.56e-09	T	2017-12-10
ML05519a	4aaaadf49b80a33a82d8e236b3751f69	411	Gene3D	G3DSA:1.20.1070.10		59	411	1.6e-16	T	2017-12-10
ML056959a	35060dbe2700d6027483f163499e85db	3504	MobiDBLite	mobidb-lite	consensus disorder prediction	705	730	-	T	2017-12-10
ML056959a	35060dbe2700d6027483f163499e85db	3504	MobiDBLite	mobidb-lite	consensus disorder prediction	2638	2690	-	T	2017-12-10
ML056959a	35060dbe2700d6027483f163499e85db	3504	MobiDBLite	mobidb-lite	consensus disorder prediction	379	445	-	T	2017-12-10
ML056959a	35060dbe2700d6027483f163499e85db	3504	MobiDBLite	mobidb-lite	consensus disorder prediction	3161	3180	-	T	2017-12-10
ML056959a	35060dbe2700d6027483f163499e85db	3504	MobiDBLite	mobidb-lite	consensus disorder prediction	604	641	-	T	2017-12-10
ML056959a	35060dbe2700d6027483f163499e85db	3504	MobiDBLite	mobidb-lite	consensus disorder prediction	2879	2908	-	T	2017-12-10
ML056959a	35060dbe2700d6027483f163499e85db	3504	MobiDBLite	mobidb-lite	consensus disorder prediction	83	129	-	T	2017-12-10
ML056959a	35060dbe2700d6027483f163499e85db	3504	MobiDBLite	mobidb-lite	consensus disorder prediction	860	1076	-	T	2017-12-10
ML056959a	35060dbe2700d6027483f163499e85db	3504	ProSiteProfiles	PS50041	C-type lectin domain profile.	2446	2555	11.495	T	2017-12-10	IPR001304	C-type lectin-like
ML056959a	35060dbe2700d6027483f163499e85db	3504	ProSiteProfiles	PS50041	C-type lectin domain profile.	3206	3308	11.38	T	2017-12-10	IPR001304	C-type lectin-like
ML056959a	35060dbe2700d6027483f163499e85db	3504	ProSiteProfiles	PS50041	C-type lectin domain profile.	3363	3471	10.97	T	2017-12-10	IPR001304	C-type lectin-like
ML056959a	35060dbe2700d6027483f163499e85db	3504	ProSiteProfiles	PS50041	C-type lectin domain profile.	3006	3116	10.778	T	2017-12-10	IPR001304	C-type lectin-like
ML056959a	35060dbe2700d6027483f163499e85db	3504	ProSiteProfiles	PS50041	C-type lectin domain profile.	1766	1875	10.228	T	2017-12-10	IPR001304	C-type lectin-like
ML056959a	35060dbe2700d6027483f163499e85db	3504	ProSiteProfiles	PS50041	C-type lectin domain profile.	2703	2812	10.202	T	2017-12-10	IPR001304	C-type lectin-like
ML056959a	35060dbe2700d6027483f163499e85db	3504	ProSiteProfiles	PS50041	C-type lectin domain profile.	1943	2044	9.703	T	2017-12-10	IPR001304	C-type lectin-like
ML056959a	35060dbe2700d6027483f163499e85db	3504	ProSiteProfiles	PS50041	C-type lectin domain profile.	1582	1684	9.613	T	2017-12-10	IPR001304	C-type lectin-like
ML056959a	35060dbe2700d6027483f163499e85db	3504	ProSiteProfiles	PS50041	C-type lectin domain profile.	464	569	9.332	T	2017-12-10	IPR001304	C-type lectin-like
ML056959a	35060dbe2700d6027483f163499e85db	3504	ProSiteProfiles	PS50041	C-type lectin domain profile.	2260	2363	9.229	T	2017-12-10	IPR001304	C-type lectin-like
ML056959a	35060dbe2700d6027483f163499e85db	3504	ProSiteProfiles	PS50041	C-type lectin domain profile.	744	828	8.64	T	2017-12-10	IPR001304	C-type lectin-like
ML056959a	35060dbe2700d6027483f163499e85db	3504	SMART	SM00034		2996	3133	0.71	T	2017-12-10	IPR001304	C-type lectin-like
ML056959a	35060dbe2700d6027483f163499e85db	3504	SMART	SM00034		2696	2828	0.31	T	2017-12-10	IPR001304	C-type lectin-like
ML056959a	35060dbe2700d6027483f163499e85db	3504	SMART	SM00034		719	845	0.11	T	2017-12-10	IPR001304	C-type lectin-like
ML056959a	35060dbe2700d6027483f163499e85db	3504	SMART	SM00034		1759	1891	0.07	T	2017-12-10	IPR001304	C-type lectin-like
ML056959a	35060dbe2700d6027483f163499e85db	3504	SMART	SM00034		457	585	0.054	T	2017-12-10	IPR001304	C-type lectin-like
ML056959a	35060dbe2700d6027483f163499e85db	3504	SMART	SM00034		1574	1701	0.044	T	2017-12-10	IPR001304	C-type lectin-like
ML056959a	35060dbe2700d6027483f163499e85db	3504	SMART	SM00034		2241	2363	0.04	T	2017-12-10	IPR001304	C-type lectin-like
ML056959a	35060dbe2700d6027483f163499e85db	3504	SMART	SM00034		1939	2062	0.04	T	2017-12-10	IPR001304	C-type lectin-like
ML056959a	35060dbe2700d6027483f163499e85db	3504	SMART	SM00034		3199	3324	0.036	T	2017-12-10	IPR001304	C-type lectin-like
ML056959a	35060dbe2700d6027483f163499e85db	3504	SMART	SM00034		3353	3488	9.6e-05	T	2017-12-10	IPR001304	C-type lectin-like
ML056959a	35060dbe2700d6027483f163499e85db	3504	CDD	cd00037	CLECT	3011	3134	6.59004e-05	T	2017-12-10
ML056959a	35060dbe2700d6027483f163499e85db	3504	Pfam	PF00059	Lectin C-type domain	1954	2062	6.2e-05	T	2017-12-10	IPR001304	C-type lectin-like
ML056959a	35060dbe2700d6027483f163499e85db	3504	Pfam	PF00059	Lectin C-type domain	3217	3309	3.7e-05	T	2017-12-10	IPR001304	C-type lectin-like
ML056959a	35060dbe2700d6027483f163499e85db	3504	Gene3D	G3DSA:3.10.100.10		2110	2231	2.9e-05	T	2017-12-10	IPR016186	C-type lectin-like/link domain superfamily
ML056959a	35060dbe2700d6027483f163499e85db	3504	SUPERFAMILY	SSF57567		640	695	1.21e-05	T	2017-12-10	IPR036084	Serine protease inhibitor-like superfamily
ML056959a	35060dbe2700d6027483f163499e85db	3504	Pfam	PF00059	Lectin C-type domain	476	556	1e-05	T	2017-12-10	IPR001304	C-type lectin-like
ML056959a	35060dbe2700d6027483f163499e85db	3504	Gene3D	G3DSA:2.140.10.30		900	1513	4.9e-06	T	2017-12-10
ML056959a	35060dbe2700d6027483f163499e85db	3504	CDD	cd00037	CLECT	2265	2364	3.89793e-06	T	2017-12-10
ML056959a	35060dbe2700d6027483f163499e85db	3504	Pfam	PF00059	Lectin C-type domain	1594	1701	3.6e-06	T	2017-12-10	IPR001304	C-type lectin-like
ML056959a	35060dbe2700d6027483f163499e85db	3504	SMART	SM00034		2439	2570	2.4e-06	T	2017-12-10	IPR001304	C-type lectin-like
ML056959a	35060dbe2700d6027483f163499e85db	3504	Gene3D	G3DSA:2.10.25.10		638	695	7.4e-07	T	2017-12-10
ML056959a	35060dbe2700d6027483f163499e85db	3504	Pfam	PF00059	Lectin C-type domain	2457	2571	3.5e-07	T	2017-12-10	IPR001304	C-type lectin-like
ML056959a	35060dbe2700d6027483f163499e85db	3504	Pfam	PF00059	Lectin C-type domain	740	846	3.4e-08	T	2017-12-10	IPR001304	C-type lectin-like
ML056959a	35060dbe2700d6027483f163499e85db	3504	Gene3D	G3DSA:3.10.100.10		2997	3136	6.5e-09	T	2017-12-10	IPR016186	C-type lectin-like/link domain superfamily
ML056959a	35060dbe2700d6027483f163499e85db	3504	SUPERFAMILY	SSF56436		3008	3133	3.32e-09	T	2017-12-10	IPR016187	C-type lectin fold
ML056959a	35060dbe2700d6027483f163499e85db	3504	Gene3D	G3DSA:3.10.100.10		2232	2366	2.7e-09	T	2017-12-10	IPR016186	C-type lectin-like/link domain superfamily
ML056959a	35060dbe2700d6027483f163499e85db	3504	CDD	cd00037	CLECT	1587	1702	1.35737e-09	T	2017-12-10
ML056959a	35060dbe2700d6027483f163499e85db	3504	SUPERFAMILY	SSF56436		2263	2365	1.25e-10	T	2017-12-10	IPR016187	C-type lectin fold
ML056959a	35060dbe2700d6027483f163499e85db	3504	CDD	cd00037	CLECT	2708	2829	1.06713e-10	T	2017-12-10
ML056959a	35060dbe2700d6027483f163499e85db	3504	CDD	cd00037	CLECT	3211	3315	4.95608e-11	T	2017-12-10
ML056959a	35060dbe2700d6027483f163499e85db	3504	SUPERFAMILY	SSF63829		166	377	3.33e-11	T	2017-12-10
ML056959a	35060dbe2700d6027483f163499e85db	3504	SUPERFAMILY	SSF69304		1251	1303	6.41e-12	T	2017-12-10
ML056959a	35060dbe2700d6027483f163499e85db	3504	SUPERFAMILY	SSF69304		1420	1497	6.41e-12	T	2017-12-10
ML056959a	35060dbe2700d6027483f163499e85db	3504	SUPERFAMILY	SSF69304		1103	1208	6.41e-12	T	2017-12-10
ML056959a	35060dbe2700d6027483f163499e85db	3504	Gene3D	G3DSA:3.10.100.10		431	588	3.9e-12	T	2017-12-10	IPR016186	C-type lectin-like/link domain superfamily
ML056959a	35060dbe2700d6027483f163499e85db	3504	Gene3D	G3DSA:3.10.100.10		706	848	2.3e-12	T	2017-12-10	IPR016186	C-type lectin-like/link domain superfamily
ML056959a	35060dbe2700d6027483f163499e85db	3504	CDD	cd00037	CLECT	1771	1892	2.13266e-12	T	2017-12-10
ML056959a	35060dbe2700d6027483f163499e85db	3504	Gene3D	G3DSA:3.10.100.10		1744	1894	8.3e-13	T	2017-12-10	IPR016186	C-type lectin-like/link domain superfamily
ML056959a	35060dbe2700d6027483f163499e85db	3504	Gene3D	G3DSA:3.10.100.10		2624	2836	4.9e-13	T	2017-12-10	IPR016186	C-type lectin-like/link domain superfamily
ML056959a	35060dbe2700d6027483f163499e85db	3504	CDD	cd00037	CLECT	2451	2571	2.35293e-13	T	2017-12-10
ML056959a	35060dbe2700d6027483f163499e85db	3504	SUPERFAMILY	SSF56436		1583	1702	1.27e-13	T	2017-12-10	IPR016187	C-type lectin fold
ML056959a	35060dbe2700d6027483f163499e85db	3504	Gene3D	G3DSA:3.10.100.10		1577	1705	1.1e-13	T	2017-12-10	IPR016186	C-type lectin-like/link domain superfamily
ML056959a	35060dbe2700d6027483f163499e85db	3504	SUPERFAMILY	SSF56436		466	585	8.05e-14	T	2017-12-10	IPR016187	C-type lectin fold
ML056959a	35060dbe2700d6027483f163499e85db	3504	SUPERFAMILY	SSF56436		734	845	4.37e-14	T	2017-12-10	IPR016187	C-type lectin fold
ML056959a	35060dbe2700d6027483f163499e85db	3504	Gene3D	G3DSA:3.10.100.10		1930	2074	1e-14	T	2017-12-10	IPR016186	C-type lectin-like/link domain superfamily
ML056959a	35060dbe2700d6027483f163499e85db	3504	Gene3D	G3DSA:3.10.100.10		3362	3490	2.3e-15	T	2017-12-10	IPR016186	C-type lectin-like/link domain superfamily
ML056959a	35060dbe2700d6027483f163499e85db	3504	Gene3D	G3DSA:3.10.100.10		3148	3328	2.2e-15	T	2017-12-10	IPR016186	C-type lectin-like/link domain superfamily
ML056959a	35060dbe2700d6027483f163499e85db	3504	SUPERFAMILY	SSF56436		1769	1892	2.02e-15	T	2017-12-10	IPR016187	C-type lectin fold
ML056959a	35060dbe2700d6027483f163499e85db	3504	SUPERFAMILY	SSF56436		2705	2829	1.92e-15	T	2017-12-10	IPR016187	C-type lectin fold
ML056959a	35060dbe2700d6027483f163499e85db	3504	SUPERFAMILY	SSF56436		1945	2063	6.87e-16	T	2017-12-10	IPR016187	C-type lectin fold
ML056959a	35060dbe2700d6027483f163499e85db	3504	SUPERFAMILY	SSF56436		3365	3489	3.5e-16	T	2017-12-10	IPR016187	C-type lectin fold
ML056959a	35060dbe2700d6027483f163499e85db	3504	Gene3D	G3DSA:3.10.100.10		2432	2573	2.1e-17	T	2017-12-10	IPR016186	C-type lectin-like/link domain superfamily
ML056959a	35060dbe2700d6027483f163499e85db	3504	SUPERFAMILY	SSF56436		3208	3316	1.89e-17	T	2017-12-10	IPR016187	C-type lectin fold
ML056959a	35060dbe2700d6027483f163499e85db	3504	SUPERFAMILY	SSF56436		2448	2573	1.58e-19	T	2017-12-10	IPR016187	C-type lectin fold
ML056965a	40e8f21aefe62d49f4b66531245abada	3179	MobiDBLite	mobidb-lite	consensus disorder prediction	2751	2785	-	T	2017-12-10
ML056965a	40e8f21aefe62d49f4b66531245abada	3179	SMART	SM00135		2869	2911	39	T	2017-12-10	IPR000033	LDLR class B repeat
ML056965a	40e8f21aefe62d49f4b66531245abada	3179	SMART	SM00135		1062	1102	28	T	2017-12-10	IPR000033	LDLR class B repeat
ML056965a	40e8f21aefe62d49f4b66531245abada	3179	ProSiteProfiles	PS50878	Reverse transcriptase (RT) catalytic domain profile.	1465	1742	19.023	T	2017-12-10	IPR000477	Reverse transcriptase domain
ML056965a	40e8f21aefe62d49f4b66531245abada	3179	SMART	SM00135		1145	1187	15	T	2017-12-10	IPR000033	LDLR class B repeat
ML056965a	40e8f21aefe62d49f4b66531245abada	3179	SMART	SM00135		2450	2491	15	T	2017-12-10	IPR000033	LDLR class B repeat
ML056965a	40e8f21aefe62d49f4b66531245abada	3179	ProSiteProfiles	PS50041	C-type lectin domain profile.	408	543	13.402	T	2017-12-10	IPR001304	C-type lectin-like
ML056965a	40e8f21aefe62d49f4b66531245abada	3179	ProSiteProfiles	PS51162	Thyroglobulin type-1 domain profile.	3048	3088	6.821	T	2017-12-10	IPR000716	Thyroglobulin type-1
ML056965a	40e8f21aefe62d49f4b66531245abada	3179	SMART	SM00135		899	938	1.5	T	2017-12-10	IPR000033	LDLR class B repeat
ML056965a	40e8f21aefe62d49f4b66531245abada	3179	SMART	SM00135		2183	2226	0.36	T	2017-12-10	IPR000033	LDLR class B repeat
ML056965a	40e8f21aefe62d49f4b66531245abada	3179	Gene3D	G3DSA:2.130.10.120		721	1077	0.033	T	2017-12-10
ML056965a	40e8f21aefe62d49f4b66531245abada	3179	CDD	cd00037	CLECT	549	581	0.0022189	T	2017-12-10
ML056965a	40e8f21aefe62d49f4b66531245abada	3179	Gene3D	G3DSA:3.10.100.10		618	720	0.0004	T	2017-12-10	IPR016186	C-type lectin-like/link domain superfamily
ML056965a	40e8f21aefe62d49f4b66531245abada	3179	Gene3D	G3DSA:3.10.100.10		547	617	0.00028	T	2017-12-10	IPR016186	C-type lectin-like/link domain superfamily
ML056965a	40e8f21aefe62d49f4b66531245abada	3179	SUPERFAMILY	SSF56436		547	598	8.42e-05	T	2017-12-10	IPR016187	C-type lectin fold
ML056965a	40e8f21aefe62d49f4b66531245abada	3179	SMART	SM00034		401	543	2.9e-05	T	2017-12-10	IPR001304	C-type lectin-like
ML056965a	40e8f21aefe62d49f4b66531245abada	3179	CDD	cd00037	CLECT	645	739	1.10724e-05	T	2017-12-10
ML056965a	40e8f21aefe62d49f4b66531245abada	3179	SMART	SM00211		3046	3092	8.9e-06	T	2017-12-10	IPR000716	Thyroglobulin type-1
ML056965a	40e8f21aefe62d49f4b66531245abada	3179	SUPERFAMILY	SSF56672		1464	1716	3.65e-06	T	2017-12-10
ML056965a	40e8f21aefe62d49f4b66531245abada	3179	Pfam	PF00059	Lectin C-type domain	419	543	2.7e-06	T	2017-12-10	IPR001304	C-type lectin-like
ML056965a	40e8f21aefe62d49f4b66531245abada	3179	SUPERFAMILY	SSF56436		642	730	1.1e-06	T	2017-12-10	IPR016187	C-type lectin fold
ML056965a	40e8f21aefe62d49f4b66531245abada	3179	Pfam	PF01153	Glypican	174	264	9.1e-07	T	2017-12-10	IPR001863	Glypican	GO:0005578|GO:0016020|GO:0043395	Reactome: R-HSA-1971475|Reactome: R-HSA-2022928|Reactome: R-HSA-2024096|Reactome: R-HSA-3560783|Reactome: R-HSA-3560801|Reactome: R-HSA-3656237|Reactome: R-HSA-3656253|Reactome: R-HSA-4420332|Reactome: R-HSA-975634
ML056965a	40e8f21aefe62d49f4b66531245abada	3179	Pfam	PF00086	Thyroglobulin type-1 repeat	3048	3084	8.4e-07	T	2017-12-10	IPR000716	Thyroglobulin type-1
ML056965a	40e8f21aefe62d49f4b66531245abada	3179	CDD	cd00191	TY	3045	3079	4.95161e-08	T	2017-12-10
ML056965a	40e8f21aefe62d49f4b66531245abada	3179	Gene3D	G3DSA:4.10.800.10		3022	3091	2.2e-08	T	2017-12-10	IPR036857	Thyroglobulin type-1 superfamily
ML056965a	40e8f21aefe62d49f4b66531245abada	3179	SUPERFAMILY	SSF57610		3045	3090	2.09e-08	T	2017-12-10	IPR036857	Thyroglobulin type-1 superfamily
ML056965a	40e8f21aefe62d49f4b66531245abada	3179	Gene3D	G3DSA:2.120.10.30		2327	2631	2.8e-09	T	2017-12-10	IPR011042	Six-bladed beta-propeller, TolB-like
ML056965a	40e8f21aefe62d49f4b66531245abada	3179	SUPERFAMILY	SSF69322		2813	2851	8.89e-12	T	2017-12-10
ML056965a	40e8f21aefe62d49f4b66531245abada	3179	SUPERFAMILY	SSF69322		2668	2728	8.89e-12	T	2017-12-10
ML056965a	40e8f21aefe62d49f4b66531245abada	3179	SUPERFAMILY	SSF69322		2557	2616	8.89e-12	T	2017-12-10
ML056965a	40e8f21aefe62d49f4b66531245abada	3179	SUPERFAMILY	SSF69322		2380	2519	8.89e-12	T	2017-12-10
ML056965a	40e8f21aefe62d49f4b66531245abada	3179	Gene3D	G3DSA:2.120.10.30		2654	3004	6.1e-12	T	2017-12-10	IPR011042	Six-bladed beta-propeller, TolB-like
ML056965a	40e8f21aefe62d49f4b66531245abada	3179	Gene3D	G3DSA:2.120.10.30		1078	1310	5e-12	T	2017-12-10	IPR011042	Six-bladed beta-propeller, TolB-like
ML056965a	40e8f21aefe62d49f4b66531245abada	3179	SUPERFAMILY	SSF63829		2669	2747	1.08e-13	T	2017-12-10
ML056965a	40e8f21aefe62d49f4b66531245abada	3179	SUPERFAMILY	SSF63829		2832	2964	1.08e-13	T	2017-12-10
ML056965a	40e8f21aefe62d49f4b66531245abada	3179	Gene3D	G3DSA:2.120.10.30		2042	2326	5.1e-14	T	2017-12-10	IPR011042	Six-bladed beta-propeller, TolB-like
ML056965a	40e8f21aefe62d49f4b66531245abada	3179	CDD	cd00037	CLECT	413	542	2.82697e-14	T	2017-12-10
ML056965a	40e8f21aefe62d49f4b66531245abada	3179	Gene3D	G3DSA:3.10.100.10		402	546	1.2e-16	T	2017-12-10	IPR016186	C-type lectin-like/link domain superfamily
ML056965a	40e8f21aefe62d49f4b66531245abada	3179	SUPERFAMILY	SSF63825		2162	2367	3.4e-17	T	2017-12-10
ML056965a	40e8f21aefe62d49f4b66531245abada	3179	SUPERFAMILY	SSF63825		2053	2097	3.4e-17	T	2017-12-10
ML056965a	40e8f21aefe62d49f4b66531245abada	3179	SUPERFAMILY	SSF56436		408	542	2.45e-18	T	2017-12-10	IPR016187	C-type lectin fold
ML056965a	40e8f21aefe62d49f4b66531245abada	3179	SUPERFAMILY	SSF63825		1006	1239	2.88e-21	T	2017-12-10
ML056965a	40e8f21aefe62d49f4b66531245abada	3179	Gene3D	G3DSA:3.30.70.270		1521	1729	8.2e-24	T	2017-12-10
ML056965a	40e8f21aefe62d49f4b66531245abada	3179	Pfam	PF00078	Reverse transcriptase (RNA-dependent DNA polymerase)	1486	1741	1.2e-30	T	2017-12-10	IPR000477	Reverse transcriptase domain
ML056965a	40e8f21aefe62d49f4b66531245abada	3179	CDD	cd01650	RT_nLTR_like	1478	1742	1.99939e-49	T	2017-12-10
ML05962a	a40ac2564a5a681370adc6c7c4795e95	939	ProSiteProfiles	PS50835	Ig-like domain profile.	837	929	7.214	T	2017-12-10	IPR007110	Immunoglobulin-like domain
ML05962a	a40ac2564a5a681370adc6c7c4795e95	939	SMART	SM00409		743	829	4.8	T	2017-12-10	IPR003599	Immunoglobulin subtype
ML05962a	a40ac2564a5a681370adc6c7c4795e95	939	SMART	SM00409		537	626	1.1	T	2017-12-10	IPR003599	Immunoglobulin subtype
ML05962a	a40ac2564a5a681370adc6c7c4795e95	939	SMART	SM00409		634	731	0.37	T	2017-12-10	IPR003599	Immunoglobulin subtype
ML05962a	a40ac2564a5a681370adc6c7c4795e95	939	CDD	cd00096	Ig	858	927	0.000790881	T	2017-12-10
ML05962a	a40ac2564a5a681370adc6c7c4795e95	939	CDD	cd00096	Ig	766	810	0.000226858	T	2017-12-10
ML05962a	a40ac2564a5a681370adc6c7c4795e95	939	Gene3D	G3DSA:2.60.40.10		627	735	1.1e-05	T	2017-12-10	IPR013783	Immunoglobulin-like fold
ML05962a	a40ac2564a5a681370adc6c7c4795e95	939	CDD	cd00037	CLECT	94	172	7.39728e-06	T	2017-12-10
ML05962a	a40ac2564a5a681370adc6c7c4795e95	939	SUPERFAMILY	SSF48726		543	612	5.74e-06	T	2017-12-10	IPR036179	Immunoglobulin-like domain superfamily
ML05962a	a40ac2564a5a681370adc6c7c4795e95	939	Gene3D	G3DSA:2.60.40.10		537	626	3.8e-06	T	2017-12-10	IPR013783	Immunoglobulin-like fold
ML05962a	a40ac2564a5a681370adc6c7c4795e95	939	SMART	SM00409		839	931	2.4e-06	T	2017-12-10	IPR003599	Immunoglobulin subtype
ML05962a	a40ac2564a5a681370adc6c7c4795e95	939	Gene3D	G3DSA:3.10.100.10		60	145	8e-07	T	2017-12-10	IPR016186	C-type lectin-like/link domain superfamily
ML05962a	a40ac2564a5a681370adc6c7c4795e95	939	Gene3D	G3DSA:2.60.40.10		738	832	2.6e-07	T	2017-12-10	IPR013783	Immunoglobulin-like fold
ML05962a	a40ac2564a5a681370adc6c7c4795e95	939	SUPERFAMILY	SSF48726		743	813	1.51e-07	T	2017-12-10	IPR036179	Immunoglobulin-like domain superfamily
ML05962a	a40ac2564a5a681370adc6c7c4795e95	939	Pfam	PF07679	Immunoglobulin I-set domain	840	930	3.1e-08	T	2017-12-10	IPR013098	Immunoglobulin I-set
ML05962a	a40ac2564a5a681370adc6c7c4795e95	939	SUPERFAMILY	SSF48726		840	932	7.56e-10	T	2017-12-10	IPR036179	Immunoglobulin-like domain superfamily
ML05962a	a40ac2564a5a681370adc6c7c4795e95	939	SUPERFAMILY	SSF56436		90	190	3.5e-10	T	2017-12-10	IPR016187	C-type lectin fold
ML05962a	a40ac2564a5a681370adc6c7c4795e95	939	Gene3D	G3DSA:2.60.40.10		833	937	5.7e-11	T	2017-12-10	IPR013783	Immunoglobulin-like fold
ML063341a	6f732509b0fff2073e467fef8d07731b	279	Coils	Coil		146	166	-	T	2017-12-10
ML063341a	6f732509b0fff2073e467fef8d07731b	279	Coils	Coil		117	137	-	T	2017-12-10
ML063341a	6f732509b0fff2073e467fef8d07731b	279	MobiDBLite	mobidb-lite	consensus disorder prediction	189	219	-	T	2017-12-10
ML063341a	6f732509b0fff2073e467fef8d07731b	279	Gene3D	G3DSA:3.90.20.10		90	216	9.6e-06	T	2017-12-10
ML063342a	f2500e66222e18832218fdc9dfa53bc2	501	Coils	Coil		283	303	-	T	2017-12-10
ML063342a	f2500e66222e18832218fdc9dfa53bc2	501	Gene3D	G3DSA:3.40.50.300		147	327	0.00082	T	2017-12-10
ML063342a	f2500e66222e18832218fdc9dfa53bc2	501	Gene3D	G3DSA:2.60.120.260		335	500	4.5e-06	T	2017-12-10	IPR008979	Galactose-binding-like domain superfamily
ML063342a	f2500e66222e18832218fdc9dfa53bc2	501	SUPERFAMILY	SSF49785		366	493	3.87e-07	T	2017-12-10	IPR008979	Galactose-binding-like domain superfamily
ML06391a	ac6a9f1189ebe6ab2e862984fc1d1c39	188	ProSiteProfiles	PS50145	Zinc finger TRAF-type profile.	90	143	9.156	T	2017-12-10	IPR001293	Zinc finger, TRAF-type	GO:0008270
ML06391a	ac6a9f1189ebe6ab2e862984fc1d1c39	188	ProSiteProfiles	PS51379	4Fe-4S ferredoxin-type iron-sulfur binding domain profile.	143	172	7.475	T	2017-12-10	IPR017896	4Fe-4S ferredoxin-type, iron-sulphur binding domain
ML06391a	ac6a9f1189ebe6ab2e862984fc1d1c39	188	SUPERFAMILY	SSF49599		97	156	1.83e-06	T	2017-12-10	IPR008974	TRAF-like	GO:0005515
ML06391a	ac6a9f1189ebe6ab2e862984fc1d1c39	188	Gene3D	G3DSA:3.30.40.10		65	106	1.8e-06	T	2017-12-10	IPR013083	Zinc finger, RING/FYVE/PHD-type
ML06391a	ac6a9f1189ebe6ab2e862984fc1d1c39	188	Gene3D	G3DSA:3.30.40.10		107	146	2.3e-08	T	2017-12-10	IPR013083	Zinc finger, RING/FYVE/PHD-type
ML064010a	b37f139ef5257b07226f271f1ca9805e	316	Pfam	PF03372	Endonuclease/Exonuclease/phosphatase family	89	271	7.7e-06	T	2017-12-10	IPR005135	Endonuclease/exonuclease/phosphatase
ML064010a	b37f139ef5257b07226f271f1ca9805e	316	Gene3D	G3DSA:3.60.10.10		67	315	3e-24	T	2017-12-10	IPR036691	Endonuclease/exonuclease/phosphatase superfamily
ML064010a	b37f139ef5257b07226f271f1ca9805e	316	SUPERFAMILY	SSF56219		71	311	3.8e-27	T	2017-12-10	IPR036691	Endonuclease/exonuclease/phosphatase superfamily
ML064957a	d7e07e0479c5415d3ac43efa7373cfc7	721	PRINTS	PR01078	Amiloride-sensitive sodium channel alpha-subunit signature	675	691	5.6e-10	T	2017-12-10	IPR001873	Epithelial sodium channel	GO:0005272|GO:0006814|GO:0016020	Reactome: R-HSA-2672351	Stimuli-sensing channels
ML064957a	d7e07e0479c5415d3ac43efa7373cfc7	721	PRINTS	PR01078	Amiloride-sensitive sodium channel alpha-subunit signature	661	675	5.6e-10	T	2017-12-10	IPR001873	Epithelial sodium channel	GO:0005272|GO:0006814|GO:0016020	Reactome: R-HSA-2672351	Stimuli-sensing channels
ML064957a	d7e07e0479c5415d3ac43efa7373cfc7	721	PRINTS	PR01078	Amiloride-sensitive sodium channel alpha-subunit signature	597	617	5.6e-10	T	2017-12-10	IPR001873	Epithelial sodium channel	GO:0005272|GO:0006814|GO:0016020	Reactome: R-HSA-2672351	Stimuli-sensing channels
ML064957a	d7e07e0479c5415d3ac43efa7373cfc7	721	PRINTS	PR01078	Amiloride-sensitive sodium channel alpha-subunit signature	263	279	5.6e-10	T	2017-12-10	IPR001873	Epithelial sodium channel	GO:0005272|GO:0006814|GO:0016020	Reactome: R-HSA-2672351	Stimuli-sensing channels
ML064957a	d7e07e0479c5415d3ac43efa7373cfc7	721	Gene3D	G3DSA:1.10.287.770		637	703	5.4e-12	T	2017-12-10
ML064957a	d7e07e0479c5415d3ac43efa7373cfc7	721	Gene3D	G3DSA:2.60.470.10		254	482	4.9e-23	T	2017-12-10
ML064957a	d7e07e0479c5415d3ac43efa7373cfc7	721	Pfam	PF00858	Amiloride-sensitive sodium channel	218	692	1.5e-59	T	2017-12-10	IPR001873	Epithelial sodium channel	GO:0005272|GO:0006814|GO:0016020	Reactome: R-HSA-2672351	Stimuli-sensing channels
ML06513a	f62dee430a52846d745fa27600c90522	200	ProSiteProfiles	PS50835	Ig-like domain profile.	82	182	7.086	T	2017-12-10	IPR007110	Immunoglobulin-like domain
ML06513a	f62dee430a52846d745fa27600c90522	200	Gene3D	G3DSA:2.60.40.10		14	82	0.2	T	2017-12-10	IPR013783	Immunoglobulin-like fold
ML06513a	f62dee430a52846d745fa27600c90522	200	Gene3D	G3DSA:2.60.40.10		152	195	0.0051	T	2017-12-10	IPR013783	Immunoglobulin-like fold
ML06513a	f62dee430a52846d745fa27600c90522	200	Gene3D	G3DSA:2.60.40.10		83	151	1.3e-07	T	2017-12-10	IPR013783	Immunoglobulin-like fold
ML06513a	f62dee430a52846d745fa27600c90522	200	SUPERFAMILY	SSF48726		79	176	1.55e-09	T	2017-12-10	IPR036179	Immunoglobulin-like domain superfamily
ML06591a	4c9687f50078aa9b94ea8c80e88827d1	356	Coils	Coil		251	271	-	T	2017-12-10
ML06591a	4c9687f50078aa9b94ea8c80e88827d1	356	Gene3D	G3DSA:3.60.10.10		5	236	1.7e-11	T	2017-12-10	IPR036691	Endonuclease/exonuclease/phosphatase superfamily
ML06591a	4c9687f50078aa9b94ea8c80e88827d1	356	SUPERFAMILY	SSF56219		25	197	5.37e-16	T	2017-12-10	IPR036691	Endonuclease/exonuclease/phosphatase superfamily
ML06591a	4c9687f50078aa9b94ea8c80e88827d1	356	CDD	cd09076	L1-EN	17	206	4.11531e-40	T	2017-12-10
ML06836a	64b88c49d45449bd8845bd796f4e9f52	346	Pfam	PF03567	Sulfotransferase family	98	316	8.3e-20	T	2017-12-10	IPR005331	Sulfotransferase	GO:0008146|GO:0016021
ML070216a	4563fa125ac384b4a86d93a53a8fe7f3	219	ProSitePatterns	PS00018	EF-hand calcium-binding domain.	122	134	-	T	2017-12-10	IPR018247	EF-Hand 1, calcium-binding site
ML070216a	4563fa125ac384b4a86d93a53a8fe7f3	219	ProSitePatterns	PS00018	EF-hand calcium-binding domain.	86	98	-	T	2017-12-10	IPR018247	EF-Hand 1, calcium-binding site
ML070216a	4563fa125ac384b4a86d93a53a8fe7f3	219	ProSitePatterns	PS00018	EF-hand calcium-binding domain.	200	212	-	T	2017-12-10	IPR018247	EF-Hand 1, calcium-binding site
ML070216a	4563fa125ac384b4a86d93a53a8fe7f3	219	ProSitePatterns	PS00018	EF-hand calcium-binding domain.	48	60	-	T	2017-12-10	IPR018247	EF-Hand 1, calcium-binding site
ML070216a	4563fa125ac384b4a86d93a53a8fe7f3	219	ProSitePatterns	PS00018	EF-hand calcium-binding domain.	162	174	-	T	2017-12-10	IPR018247	EF-Hand 1, calcium-binding site
ML070216a	4563fa125ac384b4a86d93a53a8fe7f3	219	ProSitePatterns	PS00018	EF-hand calcium-binding domain.	11	23	-	T	2017-12-10	IPR018247	EF-Hand 1, calcium-binding site
ML070216a	4563fa125ac384b4a86d93a53a8fe7f3	219	ProSiteProfiles	PS50222	EF-hand calcium-binding domain profile.	149	184	16.382	T	2017-12-10	IPR002048	EF-hand domain	GO:0005509
ML070216a	4563fa125ac384b4a86d93a53a8fe7f3	219	ProSiteProfiles	PS50222	EF-hand calcium-binding domain profile.	187	219	15.657	T	2017-12-10	IPR002048	EF-hand domain	GO:0005509
ML070216a	4563fa125ac384b4a86d93a53a8fe7f3	219	ProSiteProfiles	PS50222	EF-hand calcium-binding domain profile.	1	33	13.844	T	2017-12-10	IPR002048	EF-hand domain	GO:0005509
ML070216a	4563fa125ac384b4a86d93a53a8fe7f3	219	ProSiteProfiles	PS50222	EF-hand calcium-binding domain profile.	73	108	13.258	T	2017-12-10	IPR002048	EF-hand domain	GO:0005509
ML070216a	4563fa125ac384b4a86d93a53a8fe7f3	219	ProSiteProfiles	PS50222	EF-hand calcium-binding domain profile.	109	144	12.198	T	2017-12-10	IPR002048	EF-hand domain	GO:0005509
ML070216a	4563fa125ac384b4a86d93a53a8fe7f3	219	ProSiteProfiles	PS50222	EF-hand calcium-binding domain profile.	35	70	10.162	T	2017-12-10	IPR002048	EF-hand domain	GO:0005509
ML070216a	4563fa125ac384b4a86d93a53a8fe7f3	219	SMART	SM00054		39	67	3.9	T	2017-12-10	IPR002048	EF-hand domain	GO:0005509
ML070216a	4563fa125ac384b4a86d93a53a8fe7f3	219	SMART	SM00054		113	141	0.0018	T	2017-12-10	IPR002048	EF-hand domain	GO:0005509
ML070216a	4563fa125ac384b4a86d93a53a8fe7f3	219	SMART	SM00054		77	105	0.0011	T	2017-12-10	IPR002048	EF-hand domain	GO:0005509
ML070216a	4563fa125ac384b4a86d93a53a8fe7f3	219	SMART	SM00054		2	30	0.00076	T	2017-12-10	IPR002048	EF-hand domain	GO:0005509
ML070216a	4563fa125ac384b4a86d93a53a8fe7f3	219	SMART	SM00054		153	181	5e-07	T	2017-12-10	IPR002048	EF-hand domain	GO:0005509
ML070216a	4563fa125ac384b4a86d93a53a8fe7f3	219	Pfam	PF13499	EF-hand domain pair	77	135	3.7e-07	T	2017-12-10	IPR002048	EF-hand domain	GO:0005509
ML070216a	4563fa125ac384b4a86d93a53a8fe7f3	219	SMART	SM00054		191	219	4.4e-08	T	2017-12-10	IPR002048	EF-hand domain	GO:0005509
ML070216a	4563fa125ac384b4a86d93a53a8fe7f3	219	Gene3D	G3DSA:1.10.238.10		2	30	1.2e-09	T	2017-12-10
ML070216a	4563fa125ac384b4a86d93a53a8fe7f3	219	Gene3D	G3DSA:1.10.238.10		31	65	6.9e-10	T	2017-12-10
ML070216a	4563fa125ac384b4a86d93a53a8fe7f3	219	Gene3D	G3DSA:1.10.238.10		66	103	8.5e-11	T	2017-12-10
ML070216a	4563fa125ac384b4a86d93a53a8fe7f3	219	Gene3D	G3DSA:1.10.238.10		104	126	6.5e-13	T	2017-12-10
ML070216a	4563fa125ac384b4a86d93a53a8fe7f3	219	Pfam	PF13499	EF-hand domain pair	5	61	1.5e-13	T	2017-12-10	IPR002048	EF-hand domain	GO:0005509
ML070216a	4563fa125ac384b4a86d93a53a8fe7f3	219	Gene3D	G3DSA:1.10.238.10		127	166	4.3e-15	T	2017-12-10
ML070216a	4563fa125ac384b4a86d93a53a8fe7f3	219	CDD	cd00051	EFh	155	217	1.64057e-15	T	2017-12-10	IPR002048	EF-hand domain	GO:0005509
ML070216a	4563fa125ac384b4a86d93a53a8fe7f3	219	SUPERFAMILY	SSF47473		3	68	8.45e-16	T	2017-12-10	IPR011992	EF-hand domain pair
ML070216a	4563fa125ac384b4a86d93a53a8fe7f3	219	Pfam	PF13499	EF-hand domain pair	152	215	1.3e-16	T	2017-12-10	IPR002048	EF-hand domain	GO:0005509
ML070216a	4563fa125ac384b4a86d93a53a8fe7f3	219	Gene3D	G3DSA:1.10.238.10		167	219	5.5e-22	T	2017-12-10
ML070216a	4563fa125ac384b4a86d93a53a8fe7f3	219	SUPERFAMILY	SSF47473		66	216	7.89e-41	T	2017-12-10	IPR011992	EF-hand domain pair
ML071164a	25f31651a3b53d3106e4a17b8f014480	600	ProSitePatterns	PS00610	Sodium:neurotransmitter symporter family signature 1.	54	68	-	T	2017-12-10	IPR000175	Sodium:neurotransmitter symporter	GO:0005328|GO:0006836|GO:0016021
ML071164a	25f31651a3b53d3106e4a17b8f014480	600	ProSiteProfiles	PS50267	Sodium:neurotransmitter symporter family profile.	29	557	81.063	T	2017-12-10	IPR000175	Sodium:neurotransmitter symporter	GO:0005328|GO:0006836|GO:0016021
ML071164a	25f31651a3b53d3106e4a17b8f014480	600	PRINTS	PR00176	Sodium/chloride neurotransmitter symporter signature	38	59	1.5e-58	T	2017-12-10	IPR000175	Sodium:neurotransmitter symporter	GO:0005328|GO:0006836|GO:0016021
ML071164a	25f31651a3b53d3106e4a17b8f014480	600	PRINTS	PR00176	Sodium/chloride neurotransmitter symporter signature	431	451	1.5e-58	T	2017-12-10	IPR000175	Sodium:neurotransmitter symporter	GO:0005328|GO:0006836|GO:0016021
ML071164a	25f31651a3b53d3106e4a17b8f014480	600	PRINTS	PR00176	Sodium/chloride neurotransmitter symporter signature	67	86	1.5e-58	T	2017-12-10	IPR000175	Sodium:neurotransmitter symporter	GO:0005328|GO:0006836|GO:0016021
ML071164a	25f31651a3b53d3106e4a17b8f014480	600	PRINTS	PR00176	Sodium/chloride neurotransmitter symporter signature	471	491	1.5e-58	T	2017-12-10	IPR000175	Sodium:neurotransmitter symporter	GO:0005328|GO:0006836|GO:0016021
ML071164a	25f31651a3b53d3106e4a17b8f014480	600	PRINTS	PR00176	Sodium/chloride neurotransmitter symporter signature	111	137	1.5e-58	T	2017-12-10	IPR000175	Sodium:neurotransmitter symporter	GO:0005328|GO:0006836|GO:0016021
ML071164a	25f31651a3b53d3106e4a17b8f014480	600	PRINTS	PR00176	Sodium/chloride neurotransmitter symporter signature	297	317	1.5e-58	T	2017-12-10	IPR000175	Sodium:neurotransmitter symporter	GO:0005328|GO:0006836|GO:0016021
ML071164a	25f31651a3b53d3106e4a17b8f014480	600	PRINTS	PR00176	Sodium/chloride neurotransmitter symporter signature	215	232	1.5e-58	T	2017-12-10	IPR000175	Sodium:neurotransmitter symporter	GO:0005328|GO:0006836|GO:0016021
ML071164a	25f31651a3b53d3106e4a17b8f014480	600	PRINTS	PR00176	Sodium/chloride neurotransmitter symporter signature	350	369	1.5e-58	T	2017-12-10	IPR000175	Sodium:neurotransmitter symporter	GO:0005328|GO:0006836|GO:0016021
ML071164a	25f31651a3b53d3106e4a17b8f014480	600	SUPERFAMILY	SSF161070		31	552	1.02e-146	T	2017-12-10	IPR037272	Sodium:neurotransmitter symporter superfamily	GO:0005328
ML071164a	25f31651a3b53d3106e4a17b8f014480	600	Pfam	PF00209	Sodium:neurotransmitter symporter family	31	554	3.5e-154	T	2017-12-10	IPR000175	Sodium:neurotransmitter symporter	GO:0005328|GO:0006836|GO:0016021
ML073223a	5e4d9326cf1cde39e2d4003323e1a835	766	ProSitePatterns	PS00216	Sugar transport proteins signature 1.	358	374	-	T	2017-12-10	IPR005829	Sugar transporter, conserved site	GO:0005215|GO:0016021|GO:0055085
ML073223a	5e4d9326cf1cde39e2d4003323e1a835	766	MobiDBLite	mobidb-lite	consensus disorder prediction	740	766	-	T	2017-12-10
ML073223a	5e4d9326cf1cde39e2d4003323e1a835	766	ProSiteProfiles	PS50850	Major facilitator superfamily (MFS) profile.	256	706	9.506	T	2017-12-10	IPR020846	Major facilitator superfamily domain
ML073223a	5e4d9326cf1cde39e2d4003323e1a835	766	CDD	cd06174	MFS	350	475	2.9516e-07	T	2017-12-10	IPR020846	Major facilitator superfamily domain
ML073223a	5e4d9326cf1cde39e2d4003323e1a835	766	Gene3D	G3DSA:1.20.1250.20		525	729	3.5e-13	T	2017-12-10
ML073223a	5e4d9326cf1cde39e2d4003323e1a835	766	Gene3D	G3DSA:1.20.1250.20		252	491	1.1e-17	T	2017-12-10
ML073223a	5e4d9326cf1cde39e2d4003323e1a835	766	Pfam	PF00083	Sugar (and other) transporter	347	710	9e-19	T	2017-12-10	IPR005828	Major facilitator, sugar transporter-like	GO:0016021|GO:0022857|GO:0055085
ML073223a	5e4d9326cf1cde39e2d4003323e1a835	766	SUPERFAMILY	SSF103473		350	715	3.27e-29	T	2017-12-10	IPR036259	MFS transporter superfamily
ML073244a	34a3e825ff4409647bc47cd30d2b635b	291	ProSiteProfiles	PS51119	TAFH/NHR1 domain profile.	18	113	18.161	T	2017-12-10	IPR003894	TAFH/NHR1	GO:0003700|GO:0006355
ML073244a	34a3e825ff4409647bc47cd30d2b635b	291	ProSiteProfiles	PS50865	Zinc finger MYND-type profile.	242	278	12.242	T	2017-12-10	IPR002893	Zinc finger, MYND-type
ML073244a	34a3e825ff4409647bc47cd30d2b635b	291	SMART	SM00549		20	106	8.7e-08	T	2017-12-10	IPR003894	TAFH/NHR1	GO:0003700|GO:0006355
ML073244a	34a3e825ff4409647bc47cd30d2b635b	291	Pfam	PF01753	MYND finger	242	278	3e-08	T	2017-12-10	IPR002893	Zinc finger, MYND-type
ML073244a	34a3e825ff4409647bc47cd30d2b635b	291	SUPERFAMILY	SSF144232		241	279	1.67e-09	T	2017-12-10
ML073244a	34a3e825ff4409647bc47cd30d2b635b	291	Pfam	PF07531	NHR1 homology to TAF	22	96	5.6e-18	T	2017-12-10	IPR003894	TAFH/NHR1	GO:0003700|GO:0006355
ML073244a	34a3e825ff4409647bc47cd30d2b635b	291	SUPERFAMILY	SSF158553		19	97	3.27e-19	T	2017-12-10	IPR037249	TAFH/NHR1 domain superfamily	GO:0003700|GO:0006355
ML074410a	2a00b4e101807e99b70f0780f627c1de	422	Gene3D	G3DSA:3.40.50.300		152	319	0.0017	T	2017-12-10
ML074410a	2a00b4e101807e99b70f0780f627c1de	422	SUPERFAMILY	SSF52540		173	254	3.72e-06	T	2017-12-10	IPR027417	P-loop containing nucleoside triphosphate hydrolase
ML074410a	2a00b4e101807e99b70f0780f627c1de	422	SUPERFAMILY	SSF52540		282	403	3.72e-06	T	2017-12-10	IPR027417	P-loop containing nucleoside triphosphate hydrolase
ML074410a	2a00b4e101807e99b70f0780f627c1de	422	Pfam	PF03567	Sulfotransferase family	167	402	3.6e-27	T	2017-12-10	IPR005331	Sulfotransferase	GO:0008146|GO:0016021
ML074411a	7b7b65b59126fe1c1bc36bf4500b99da	319	Gene3D	G3DSA:3.40.50.300		112	289	5.2e-05	T	2017-12-10
ML074411a	7b7b65b59126fe1c1bc36bf4500b99da	319	SUPERFAMILY	SSF52540		250	269	1.35e-06	T	2017-12-10	IPR027417	P-loop containing nucleoside triphosphate hydrolase
ML074411a	7b7b65b59126fe1c1bc36bf4500b99da	319	SUPERFAMILY	SSF52540		139	222	1.35e-06	T	2017-12-10	IPR027417	P-loop containing nucleoside triphosphate hydrolase
ML074411a	7b7b65b59126fe1c1bc36bf4500b99da	319	Pfam	PF03567	Sulfotransferase family	134	316	4.6e-23	T	2017-12-10	IPR005331	Sulfotransferase	GO:0008146|GO:0016021
ML07449a	70463770fb412d947619418c3280e7ba	460	Gene3D	G3DSA:3.40.50.300		177	387	0.00016	T	2017-12-10
ML07449a	70463770fb412d947619418c3280e7ba	460	SUPERFAMILY	SSF52540		210	293	1.18e-06	T	2017-12-10	IPR027417	P-loop containing nucleoside triphosphate hydrolase
ML07449a	70463770fb412d947619418c3280e7ba	460	SUPERFAMILY	SSF52540		321	351	1.18e-06	T	2017-12-10	IPR027417	P-loop containing nucleoside triphosphate hydrolase
ML07449a	70463770fb412d947619418c3280e7ba	460	Pfam	PF03567	Sulfotransferase family	205	440	2e-27	T	2017-12-10	IPR005331	Sulfotransferase	GO:0008146|GO:0016021
ML075216a	fc7b880c86df0cd4f71ccbbce69bb77a	560	Coils	Coil		515	535	-	T	2017-12-10
ML075216a	fc7b880c86df0cd4f71ccbbce69bb77a	560	Pfam	PF00023	Ankyrin repeat	23	82	0.0017	T	2017-12-10	IPR002110	Ankyrin repeat	GO:0005515
ML075216a	fc7b880c86df0cd4f71ccbbce69bb77a	560	SUPERFAMILY	SSF48403		128	153	2.69e-07	T	2017-12-10	IPR036770	Ankyrin repeat-containing domain superfamily
ML075216a	fc7b880c86df0cd4f71ccbbce69bb77a	560	SUPERFAMILY	SSF48403		20	94	2.69e-07	T	2017-12-10	IPR036770	Ankyrin repeat-containing domain superfamily
ML075216a	fc7b880c86df0cd4f71ccbbce69bb77a	560	Pfam	PF00520	Ion transport protein	265	463	2.3e-07	T	2017-12-10	IPR005821	Ion transport domain	GO:0005216|GO:0006811|GO:0016020|GO:0055085
ML075216a	fc7b880c86df0cd4f71ccbbce69bb77a	560	Gene3D	G3DSA:1.25.40.20		10	158	8e-08	T	2017-12-10	IPR036770	Ankyrin repeat-containing domain superfamily
ML075216a	fc7b880c86df0cd4f71ccbbce69bb77a	560	CDD	cd00204	ANK	19	90	3.24055e-08	T	2017-12-10	IPR020683	Ankyrin repeat-containing domain
ML075218a	b6ba05fbafb2b51af83ad5333d829b94	715	Coils	Coil		658	678	-	T	2017-12-10
ML075218a	b6ba05fbafb2b51af83ad5333d829b94	715	SMART	SM00248		75	106	1900	T	2017-12-10	IPR002110	Ankyrin repeat	GO:0005515
ML075218a	b6ba05fbafb2b51af83ad5333d829b94	715	SMART	SM00248		179	208	57	T	2017-12-10	IPR002110	Ankyrin repeat	GO:0005515
ML075218a	b6ba05fbafb2b51af83ad5333d829b94	715	ProSiteProfiles	PS50297	Ankyrin repeat region circular profile.	68	211	27.212	T	2017-12-10	IPR020683	Ankyrin repeat-containing domain
ML075218a	b6ba05fbafb2b51af83ad5333d829b94	715	ProSiteProfiles	PS50088	Ankyrin repeat profile.	146	178	9.297	T	2017-12-10	IPR002110	Ankyrin repeat	GO:0005515
ML075218a	b6ba05fbafb2b51af83ad5333d829b94	715	ProSiteProfiles	PS50088	Ankyrin repeat profile.	112	144	8.977	T	2017-12-10	IPR002110	Ankyrin repeat	GO:0005515
ML075218a	b6ba05fbafb2b51af83ad5333d829b94	715	ProSiteProfiles	PS50088	Ankyrin repeat profile.	179	211	8.897	T	2017-12-10	IPR002110	Ankyrin repeat	GO:0005515
ML075218a	b6ba05fbafb2b51af83ad5333d829b94	715	SMART	SM00248		146	175	0.032	T	2017-12-10	IPR002110	Ankyrin repeat	GO:0005515
ML075218a	b6ba05fbafb2b51af83ad5333d829b94	715	SMART	SM00248		112	141	0.0023	T	2017-12-10	IPR002110	Ankyrin repeat	GO:0005515
ML075218a	b6ba05fbafb2b51af83ad5333d829b94	715	Pfam	PF13637	Ankyrin repeats (many copies)	148	199	1.5e-06	T	2017-12-10
ML075218a	b6ba05fbafb2b51af83ad5333d829b94	715	Pfam	PF00520	Ion transport protein	300	608	6.9e-07	T	2017-12-10	IPR005821	Ion transport domain	GO:0005216|GO:0006811|GO:0016020|GO:0055085
ML075218a	b6ba05fbafb2b51af83ad5333d829b94	715	Pfam	PF12796	Ankyrin repeats (3 copies)	62	142	2.2e-08	T	2017-12-10	IPR020683	Ankyrin repeat-containing domain
ML075218a	b6ba05fbafb2b51af83ad5333d829b94	715	CDD	cd00204	ANK	107	215	6.61361e-23	T	2017-12-10	IPR020683	Ankyrin repeat-containing domain
ML075218a	b6ba05fbafb2b51af83ad5333d829b94	715	SUPERFAMILY	SSF48403		68	216	2.82e-31	T	2017-12-10	IPR036770	Ankyrin repeat-containing domain superfamily
ML075218a	b6ba05fbafb2b51af83ad5333d829b94	715	Gene3D	G3DSA:1.25.40.20		55	224	1.3e-31	T	2017-12-10	IPR036770	Ankyrin repeat-containing domain superfamily
ML07609a	53091a79060c56a22a32af2e6e3c35c0	391	MobiDBLite	mobidb-lite	consensus disorder prediction	163	189	-	T	2017-12-10
ML07609a	53091a79060c56a22a32af2e6e3c35c0	391	MobiDBLite	mobidb-lite	consensus disorder prediction	216	245	-	T	2017-12-10
ML07609a	53091a79060c56a22a32af2e6e3c35c0	391	MobiDBLite	mobidb-lite	consensus disorder prediction	323	359	-	T	2017-12-10
ML07632a	d812cf1d2db7221add022f900b21eaa4	443	SUPERFAMILY	SSF55545		59	153	1.6e-06	T	2017-12-10	IPR029018	Chitobiase/beta-hexosaminidase-like, domain 2
ML07632a	d812cf1d2db7221add022f900b21eaa4	443	Gene3D	G3DSA:3.30.379.10		53	156	1.7e-07	T	2017-12-10	IPR029018	Chitobiase/beta-hexosaminidase-like, domain 2
ML07632a	d812cf1d2db7221add022f900b21eaa4	443	PRINTS	PR00738	Glycosyl hydrolase family 20 signature	207	225	5.5e-19	T	2017-12-10	IPR025705	Beta-hexosaminidase	GO:0004563|GO:0005975	KEGG: 00511+3.2.1.52|KEGG: 00513+3.2.1.52|KEGG: 00520+3.2.1.52|KEGG: 00531+3.2.1.52|KEGG: 00603+3.2.1.52|KEGG: 00604+3.2.1.52|MetaCyc: PWY-6902|MetaCyc: PWY-7822|MetaCyc: PWY-7883|Reactome: R-HSA-1660662|Reactome: R-HSA-2022857|Reactome: R-HSA-2024101|Reactome: R-HSA-2160916	Glycosphingolipid metabolism, Keratan sulfate degradation, CS/DS degradation, Hyaluronan uptake and degradation
ML07632a	d812cf1d2db7221add022f900b21eaa4	443	PRINTS	PR00738	Glycosyl hydrolase family 20 signature	229	242	5.5e-19	T	2017-12-10	IPR025705	Beta-hexosaminidase	GO:0004563|GO:0005975	KEGG: 00511+3.2.1.52|KEGG: 00513+3.2.1.52|KEGG: 00520+3.2.1.52|KEGG: 00531+3.2.1.52|KEGG: 00603+3.2.1.52|KEGG: 00604+3.2.1.52|MetaCyc: PWY-6902|MetaCyc: PWY-7822|MetaCyc: PWY-7883|Reactome: R-HSA-1660662|Reactome: R-HSA-2022857|Reactome: R-HSA-2024101|Reactome: R-HSA-2160916
ML07632a	d812cf1d2db7221add022f900b21eaa4	443	PRINTS	PR00738	Glycosyl hydrolase family 20 signature	153	170	5.5e-19	T	2017-12-10	IPR025705	Beta-hexosaminidase	GO:0004563|GO:0005975	KEGG: 00511+3.2.1.52|KEGG: 00513+3.2.1.52|KEGG: 00520+3.2.1.52|KEGG: 00531+3.2.1.52|KEGG: 00603+3.2.1.52|KEGG: 00604+3.2.1.52|MetaCyc: PWY-6902|MetaCyc: PWY-7822|MetaCyc: PWY-7883|Reactome: R-HSA-1660662|Reactome: R-HSA-2022857|Reactome: R-HSA-2024101|Reactome: R-HSA-2160916
ML07632a	d812cf1d2db7221add022f900b21eaa4	443	PRINTS	PR00738	Glycosyl hydrolase family 20 signature	412	429	5.5e-19	T	2017-12-10	IPR025705	Beta-hexosaminidase	GO:0004563|GO:0005975	KEGG: 00511+3.2.1.52|KEGG: 00513+3.2.1.52|KEGG: 00520+3.2.1.52|KEGG: 00531+3.2.1.52|KEGG: 00603+3.2.1.52|KEGG: 00604+3.2.1.52|MetaCyc: PWY-6902|MetaCyc: PWY-7822|MetaCyc: PWY-7883|Reactome: R-HSA-1660662|Reactome: R-HSA-2022857|Reactome: R-HSA-2024101|Reactome: R-HSA-2160916
ML07632a	d812cf1d2db7221add022f900b21eaa4	443	PRINTS	PR00738	Glycosyl hydrolase family 20 signature	395	411	5.5e-19	T	2017-12-10	IPR025705	Beta-hexosaminidase	GO:0004563|GO:0005975	KEGG: 00511+3.2.1.52|KEGG: 00513+3.2.1.52|KEGG: 00520+3.2.1.52|KEGG: 00531+3.2.1.52|KEGG: 00603+3.2.1.52|KEGG: 00604+3.2.1.52|MetaCyc: PWY-6902|MetaCyc: PWY-7822|MetaCyc: PWY-7883|Reactome: R-HSA-1660662|Reactome: R-HSA-2022857|Reactome: R-HSA-2024101|Reactome: R-HSA-2160916
ML07632a	d812cf1d2db7221add022f900b21eaa4	443	Pfam	PF00728	Glycosyl hydrolase family 20, catalytic domain	156	430	1e-53	T	2017-12-10	IPR015883	Glycoside hydrolase family 20, catalytic domain	GO:0004553|GO:0005975	KEGG: 00511+3.2.1.52|KEGG: 00513+3.2.1.52|KEGG: 00520+3.2.1.52|KEGG: 00531+3.2.1.52|KEGG: 00603+3.2.1.52|KEGG: 00604+3.2.1.52|MetaCyc: PWY-6902|MetaCyc: PWY-7822|MetaCyc: PWY-7883
ML07632a	d812cf1d2db7221add022f900b21eaa4	443	Gene3D	G3DSA:3.20.20.80		157	439	6.2e-63	T	2017-12-10
ML07632a	d812cf1d2db7221add022f900b21eaa4	443	SUPERFAMILY	SSF51445		155	432	3.86e-64	T	2017-12-10	IPR017853	Glycoside hydrolase superfamily
ML07896a	bb5798506db4716773e5416029432f7e	271	ProSiteProfiles	PS50015	Saposin B type domain profile.	80	163	10.953	T	2017-12-10	IPR008139	Saposin B type domain
ML07896a	bb5798506db4716773e5416029432f7e	271	SMART	SM00741		82	159	2.5e-05	T	2017-12-10	IPR008139	Saposin B type domain
ML07896a	bb5798506db4716773e5416029432f7e	271	Gene3D	G3DSA:1.10.225.10		79	166	2.6e-07	T	2017-12-10	IPR011001	Saposin-like
ML07896a	bb5798506db4716773e5416029432f7e	271	SUPERFAMILY	SSF47862		82	160	3.25e-08	T	2017-12-10	IPR011001	Saposin-like
ML07924a	87eb98a2ca4d047c931b78996e9d5194	131	SUPERFAMILY	SSF53686		33	126	2.4e-05	T	2017-12-10	IPR036052	Tryptophan synthase beta subunit-like PLP-dependent enzyme
ML079716a	bf23f9f5cb23193f65fbc7ab98564aaf	207	MobiDBLite	mobidb-lite	consensus disorder prediction	56	81	-	T	2017-12-10
ML079716a	bf23f9f5cb23193f65fbc7ab98564aaf	207	MobiDBLite	mobidb-lite	consensus disorder prediction	1	24	-	T	2017-12-10
ML079716a	bf23f9f5cb23193f65fbc7ab98564aaf	207	MobiDBLite	mobidb-lite	consensus disorder prediction	108	128	-	T	2017-12-10
ML08265a	25a957d273e0e7160736bb5181316893	255	MobiDBLite	mobidb-lite	consensus disorder prediction	155	186	-	T	2017-12-10
ML08265a	25a957d273e0e7160736bb5181316893	255	MobiDBLite	mobidb-lite	consensus disorder prediction	23	44	-	T	2017-12-10
ML08266a	4eeb1c3e9399b11ae614590a85ec616c	200	SUPERFAMILY	SSF48726		2	17	1.12e-06	T	2017-12-10	IPR036179	Immunoglobulin-like domain superfamily
ML08266a	4eeb1c3e9399b11ae614590a85ec616c	200	SUPERFAMILY	SSF48726		97	143	1.12e-06	T	2017-12-10	IPR036179	Immunoglobulin-like domain superfamily
ML08266a	4eeb1c3e9399b11ae614590a85ec616c	200	Gene3D	G3DSA:2.60.40.10		1	157	7.1e-10	T	2017-12-10	IPR013783	Immunoglobulin-like fold
ML084812a	5d9d4612745501735b0efb82ef1c8ccd	396	MobiDBLite	mobidb-lite	consensus disorder prediction	29	67	-	T	2017-12-10
ML084812a	5d9d4612745501735b0efb82ef1c8ccd	396	Pfam	PF00892	EamA-like transporter family	231	363	2.4e-07	T	2017-12-10	IPR000620	EamA domain	GO:0016020|GO:0016021
ML084812a	5d9d4612745501735b0efb82ef1c8ccd	396	SUPERFAMILY	SSF103481		285	366	1.44e-07	T	2017-12-10
ML084812a	5d9d4612745501735b0efb82ef1c8ccd	396	SUPERFAMILY	SSF103481		117	212	5.75e-08	T	2017-12-10
ML084812a	5d9d4612745501735b0efb82ef1c8ccd	396	Pfam	PF00892	EamA-like transporter family	79	210	2.3e-11	T	2017-12-10	IPR000620	EamA domain	GO:0016020|GO:0016021
ML08484a	efb99aded6d85c98670e59e96c6418d4	286	Gene3D	G3DSA:3.40.50.1820		17	112	0.0085	T	2017-12-10	IPR029058	Alpha/Beta hydrolase fold
ML08484a	efb99aded6d85c98670e59e96c6418d4	286	Pfam	PF02089	Palmitoyl protein thioesterase	141	255	1.8e-05	T	2017-12-10	IPR002472	Palmitoyl protein thioesterase	GO:0098599	Reactome: R-HSA-75105	Fatty acyl-CoA biosynthesis
ML08484a	efb99aded6d85c98670e59e96c6418d4	286	Gene3D	G3DSA:3.40.50.1820		113	277	2.5e-19	T	2017-12-10	IPR029058	Alpha/Beta hydrolase fold
ML08484a	efb99aded6d85c98670e59e96c6418d4	286	SUPERFAMILY	SSF53474		25	263	2.23e-27	T	2017-12-10	IPR029058	Alpha/Beta hydrolase fold
ML08485a	ac9afbcaec29c3754d94efe4683eff3f	310	Pfam	PF02089	Palmitoyl protein thioesterase	79	279	2.4e-13	T	2017-12-10	IPR002472	Palmitoyl protein thioesterase	GO:0098599	Reactome: R-HSA-75105	Fatty acyl-CoA biosynthesis
ML08485a	ac9afbcaec29c3754d94efe4683eff3f	310	Gene3D	G3DSA:3.40.50.1820		18	301	2.8e-39	T	2017-12-10	IPR029058	Alpha/Beta hydrolase fold
ML08485a	ac9afbcaec29c3754d94efe4683eff3f	310	SUPERFAMILY	SSF53474		27	284	9.5e-44	T	2017-12-10	IPR029058	Alpha/Beta hydrolase fold
ML08487a	ed657a449e2e20a6c81088416d23398b	316	Pfam	PF02089	Palmitoyl protein thioesterase	81	289	5.3e-11	T	2017-12-10	IPR002472	Palmitoyl protein thioesterase	GO:0098599	Reactome: R-HSA-75105	Fatty acyl-CoA biosynthesis
ML08487a	ed657a449e2e20a6c81088416d23398b	316	Gene3D	G3DSA:3.40.50.1820		18	311	1e-39	T	2017-12-10	IPR029058	Alpha/Beta hydrolase fold
ML08487a	ed657a449e2e20a6c81088416d23398b	316	SUPERFAMILY	SSF53474		21	297	1.21e-46	T	2017-12-10	IPR029058	Alpha/Beta hydrolase fold
ML085019a	813e836c09268ae9465c7b50adb7aa9d	489	MobiDBLite	mobidb-lite	consensus disorder prediction	1	20	-	T	2017-12-10
ML085019a	813e836c09268ae9465c7b50adb7aa9d	489	MobiDBLite	mobidb-lite	consensus disorder prediction	391	447	-	T	2017-12-10
ML085019a	813e836c09268ae9465c7b50adb7aa9d	489	Gene3D	G3DSA:3.40.50.300		325	407	0.00091	T	2017-12-10
ML085019a	813e836c09268ae9465c7b50adb7aa9d	489	Pfam	PF03372	Endonuclease/Exonuclease/phosphatase family	55	292	6.2e-07	T	2017-12-10	IPR005135	Endonuclease/exonuclease/phosphatase
ML085019a	813e836c09268ae9465c7b50adb7aa9d	489	Gene3D	G3DSA:3.60.10.10		48	298	3.4e-22	T	2017-12-10	IPR036691	Endonuclease/exonuclease/phosphatase superfamily
ML085019a	813e836c09268ae9465c7b50adb7aa9d	489	SUPERFAMILY	SSF56219		51	296	3.93e-25	T	2017-12-10	IPR036691	Endonuclease/exonuclease/phosphatase superfamily
ML085019a	813e836c09268ae9465c7b50adb7aa9d	489	CDD	cd09076	L1-EN	54	295	3.86291e-50	T	2017-12-10
ML085720a	fa612730c775fa7a3d19aa2195566dca	460	Pfam	PF01490	Transmembrane amino acid transporter protein	78	432	2e-48	T	2017-12-10	IPR013057	Amino acid transporter, transmembrane domain
ML08643a	19b029bba44b453c52528de1b6564e9a	127	MobiDBLite	mobidb-lite	consensus disorder prediction	30	127	-	T	2017-12-10
ML08643a	19b029bba44b453c52528de1b6564e9a	127	Gene3D	G3DSA:1.20.5.580		32	86	7.4e-07	T	2017-12-10
ML08643a	19b029bba44b453c52528de1b6564e9a	127	Pfam	PF05835	Synaphin protein	1	120	2.6e-10	T	2017-12-10	IPR008849	Synaphin	GO:0006836|GO:0019905
ML08647a	c08ef781f1946d3b14160316b9feb039	523	Coils	Coil		377	418	-	T	2017-12-10
ML08647a	c08ef781f1946d3b14160316b9feb039	523	MobiDBLite	mobidb-lite	consensus disorder prediction	210	237	-	T	2017-12-10
ML08647a	c08ef781f1946d3b14160316b9feb039	523	MobiDBLite	mobidb-lite	consensus disorder prediction	276	471	-	T	2017-12-10
ML08647a	c08ef781f1946d3b14160316b9feb039	523	Gene3D	G3DSA:1.20.5.170		309	410	0.00044	T	2017-12-10
ML08647a	c08ef781f1946d3b14160316b9feb039	523	Pfam	PF10500	Nuclear RNA-splicing-associated protein	323	515	3e-25	T	2017-12-10	IPR019532	Nuclear RNA-splicing-associated protein, SR-25
ML09203a	66f4b5943730586ca392b81c15d00edf	180	MobiDBLite	mobidb-lite	consensus disorder prediction	125	180	-	T	2017-12-10
ML092611a	13b0eecd34daa8ea8bafef949d0570ce	1539	ProSitePatterns	PS01359	Zinc finger PHD-type signature.	496	543	-	T	2017-12-10	IPR019786	Zinc finger, PHD-type, conserved site
ML092611a	13b0eecd34daa8ea8bafef949d0570ce	1539	MobiDBLite	mobidb-lite	consensus disorder prediction	466	493	-	T	2017-12-10
ML092611a	13b0eecd34daa8ea8bafef949d0570ce	1539	SMART	SM00409		1278	1373	200	T	2017-12-10	IPR003599	Immunoglobulin subtype
ML092611a	13b0eecd34daa8ea8bafef949d0570ce	1539	SMART	SM00409		764	863	200	T	2017-12-10	IPR003599	Immunoglobulin subtype
ML092611a	13b0eecd34daa8ea8bafef949d0570ce	1539	SMART	SM00409		967	1057	40	T	2017-12-10	IPR003599	Immunoglobulin subtype
ML092611a	13b0eecd34daa8ea8bafef949d0570ce	1539	ProSiteProfiles	PS50835	Ig-like domain profile.	863	956	9.664	T	2017-12-10	IPR007110	Immunoglobulin-like domain
ML092611a	13b0eecd34daa8ea8bafef949d0570ce	1539	ProSiteProfiles	PS50835	Ig-like domain profile.	757	857	8.557	T	2017-12-10	IPR007110	Immunoglobulin-like domain
ML092611a	13b0eecd34daa8ea8bafef949d0570ce	1539	ProSiteProfiles	PS50835	Ig-like domain profile.	653	751	8.266	T	2017-12-10	IPR007110	Immunoglobulin-like domain
ML092611a	13b0eecd34daa8ea8bafef949d0570ce	1539	ProSiteProfiles	PS50835	Ig-like domain profile.	211	311	7.595	T	2017-12-10	IPR007110	Immunoglobulin-like domain
ML092611a	13b0eecd34daa8ea8bafef949d0570ce	1539	ProSiteProfiles	PS50835	Ig-like domain profile.	547	649	7.504	T	2017-12-10	IPR007110	Immunoglobulin-like domain
ML092611a	13b0eecd34daa8ea8bafef949d0570ce	1539	ProSiteProfiles	PS50835	Ig-like domain profile.	107	201	7.395	T	2017-12-10	IPR007110	Immunoglobulin-like domain
ML092611a	13b0eecd34daa8ea8bafef949d0570ce	1539	ProSiteProfiles	PS50835	Ig-like domain profile.	1	103	6.506	T	2017-12-10	IPR007110	Immunoglobulin-like domain
ML092611a	13b0eecd34daa8ea8bafef949d0570ce	1539	Gene3D	G3DSA:2.60.40.10		760	856	0.5	T	2017-12-10	IPR013783	Immunoglobulin-like fold
ML092611a	13b0eecd34daa8ea8bafef949d0570ce	1539	Gene3D	G3DSA:2.60.40.10		965	1057	0.18	T	2017-12-10	IPR013783	Immunoglobulin-like fold
ML092611a	13b0eecd34daa8ea8bafef949d0570ce	1539	Gene3D	G3DSA:2.60.40.10		209	313	0.15	T	2017-12-10	IPR013783	Immunoglobulin-like fold
ML092611a	13b0eecd34daa8ea8bafef949d0570ce	1539	Gene3D	G3DSA:2.60.40.10		4	135	0.086	T	2017-12-10	IPR013783	Immunoglobulin-like fold
ML092611a	13b0eecd34daa8ea8bafef949d0570ce	1539	Gene3D	G3DSA:2.60.40.10		668	759	0.032	T	2017-12-10	IPR013783	Immunoglobulin-like fold
ML092611a	13b0eecd34daa8ea8bafef949d0570ce	1539	Gene3D	G3DSA:2.60.40.10		548	667	0.025	T	2017-12-10	IPR013783	Immunoglobulin-like fold
ML092611a	13b0eecd34daa8ea8bafef949d0570ce	1539	Gene3D	G3DSA:3.30.40.10		485	545	0.00017	T	2017-12-10	IPR013083	Zinc finger, RING/FYVE/PHD-type
ML092611a	13b0eecd34daa8ea8bafef949d0570ce	1539	Gene3D	G3DSA:2.60.40.10		1274	1507	0.00015	T	2017-12-10	IPR013783	Immunoglobulin-like fold
ML092611a	13b0eecd34daa8ea8bafef949d0570ce	1539	SMART	SM00409		869	960	0.00014	T	2017-12-10	IPR003599	Immunoglobulin subtype
ML092611a	13b0eecd34daa8ea8bafef949d0570ce	1539	Pfam	PF00047	Immunoglobulin domain	869	944	9e-05	T	2017-12-10	IPR013151	Immunoglobulin
ML092611a	13b0eecd34daa8ea8bafef949d0570ce	1539	SUPERFAMILY	SSF57903		493	548	9.3e-06	T	2017-12-10	IPR011011	Zinc finger, FYVE/PHD-type
ML092611a	13b0eecd34daa8ea8bafef949d0570ce	1539	SUPERFAMILY	SSF48726		866	948	2.53e-07	T	2017-12-10	IPR036179	Immunoglobulin-like domain superfamily
ML092611a	13b0eecd34daa8ea8bafef949d0570ce	1539	Gene3D	G3DSA:2.60.40.10		858	964	3.9e-08	T	2017-12-10	IPR013783	Immunoglobulin-like fold
ML093048a	0b98ae24a87e19ec57c4c3bda53d2bd1	750	MobiDBLite	mobidb-lite	consensus disorder prediction	630	653	-	T	2017-12-10
ML093048a	0b98ae24a87e19ec57c4c3bda53d2bd1	750	MobiDBLite	mobidb-lite	consensus disorder prediction	212	236	-	T	2017-12-10
ML093048a	0b98ae24a87e19ec57c4c3bda53d2bd1	750	ProSiteProfiles	PS50092	Thrombospondin type-1 (TSP1) repeat profile.	519	574	12.996	T	2017-12-10	IPR000884	Thrombospondin type-1 (TSP1) repeat
ML093048a	0b98ae24a87e19ec57c4c3bda53d2bd1	750	ProSiteProfiles	PS50923	Sushi/CCP/SCR domain profile.	632	690	7.215	T	2017-12-10	IPR000436	Sushi/SCR/CCP domain
ML093048a	0b98ae24a87e19ec57c4c3bda53d2bd1	750	ProSiteProfiles	PS50923	Sushi/CCP/SCR domain profile.	571	631	6.449	T	2017-12-10	IPR000436	Sushi/SCR/CCP domain
ML093048a	0b98ae24a87e19ec57c4c3bda53d2bd1	750	CDD	cd00033	CCP	580	629	0.00351577	T	2017-12-10	IPR000436	Sushi/SCR/CCP domain
ML093048a	0b98ae24a87e19ec57c4c3bda53d2bd1	750	SMART	SM00032		575	629	0.00011	T	2017-12-10	IPR000436	Sushi/SCR/CCP domain
ML093048a	0b98ae24a87e19ec57c4c3bda53d2bd1	750	SUPERFAMILY	SSF57535		581	638	6.95e-05	T	2017-12-10	IPR035976	Sushi/SCR/CCP superfamily
ML093048a	0b98ae24a87e19ec57c4c3bda53d2bd1	750	Pfam	PF00084	Sushi repeat (SCR repeat)	575	629	2.9e-05	T	2017-12-10	IPR000436	Sushi/SCR/CCP domain
ML093048a	0b98ae24a87e19ec57c4c3bda53d2bd1	750	SUPERFAMILY	SSF57535		634	689	1.24e-05	T	2017-12-10	IPR035976	Sushi/SCR/CCP superfamily
ML093048a	0b98ae24a87e19ec57c4c3bda53d2bd1	750	CDD	cd00033	CCP	634	689	5.39791e-06	T	2017-12-10	IPR000436	Sushi/SCR/CCP domain
ML093048a	0b98ae24a87e19ec57c4c3bda53d2bd1	750	Pfam	PF00084	Sushi repeat (SCR repeat)	634	688	3.9e-06	T	2017-12-10	IPR000436	Sushi/SCR/CCP domain
ML093048a	0b98ae24a87e19ec57c4c3bda53d2bd1	750	SMART	SM00032		634	688	3.2e-06	T	2017-12-10	IPR000436	Sushi/SCR/CCP domain
ML093048a	0b98ae24a87e19ec57c4c3bda53d2bd1	750	Gene3D	G3DSA:2.10.70.10		573	632	1.4e-06	T	2017-12-10
ML093048a	0b98ae24a87e19ec57c4c3bda53d2bd1	750	Gene3D	G3DSA:2.10.70.10		633	691	3.3e-08	T	2017-12-10
ML093048a	0b98ae24a87e19ec57c4c3bda53d2bd1	750	Pfam	PF00090	Thrombospondin type 1 domain	525	573	3.5e-09	T	2017-12-10	IPR000884	Thrombospondin type-1 (TSP1) repeat
ML093048a	0b98ae24a87e19ec57c4c3bda53d2bd1	750	SUPERFAMILY	SSF82895		518	570	4.71e-11	T	2017-12-10	IPR036383	Thrombospondin type-1 (TSP1) repeat superfamily
ML093048a	0b98ae24a87e19ec57c4c3bda53d2bd1	750	SMART	SM00209		522	574	1.6e-11	T	2017-12-10	IPR000884	Thrombospondin type-1 (TSP1) repeat
ML093048a	0b98ae24a87e19ec57c4c3bda53d2bd1	750	Gene3D	G3DSA:2.20.100.10		518	572	9.6e-13	T	2017-12-10	IPR036383	Thrombospondin type-1 (TSP1) repeat superfamily
ML093048a	0b98ae24a87e19ec57c4c3bda53d2bd1	750	Gene3D	G3DSA:3.60.10.10		228	502	2.6e-13	T	2017-12-10	IPR036691	Endonuclease/exonuclease/phosphatase superfamily
ML093048a	0b98ae24a87e19ec57c4c3bda53d2bd1	750	SUPERFAMILY	SSF56219		241	455	3.8e-16	T	2017-12-10	IPR036691	Endonuclease/exonuclease/phosphatase superfamily
ML093048a	0b98ae24a87e19ec57c4c3bda53d2bd1	750	CDD	cd09076	L1-EN	235	454	2.97366e-38	T	2017-12-10
ML09351a	97965cc28b7eb5d50f0eca3c129b992c	429	Pfam	PF03372	Endonuclease/Exonuclease/phosphatase family	54	296	1.2e-07	T	2017-12-10	IPR005135	Endonuclease/exonuclease/phosphatase
ML09351a	97965cc28b7eb5d50f0eca3c129b992c	429	Gene3D	G3DSA:3.60.10.10		44	304	1.2e-22	T	2017-12-10	IPR036691	Endonuclease/exonuclease/phosphatase superfamily
ML09351a	97965cc28b7eb5d50f0eca3c129b992c	429	SUPERFAMILY	SSF56219		45	304	4.71e-24	T	2017-12-10	IPR036691	Endonuclease/exonuclease/phosphatase superfamily
ML09351a	97965cc28b7eb5d50f0eca3c129b992c	429	CDD	cd09076	L1-EN	53	300	1.96956e-45	T	2017-12-10
ML10225a	fee84b53cf554dbb4ff1d5380ae90058	361	MobiDBLite	mobidb-lite	consensus disorder prediction	331	352	-	T	2017-12-10
ML10225a	fee84b53cf554dbb4ff1d5380ae90058	361	Gene3D	G3DSA:1.10.287.70		195	305	5.6e-06	T	2017-12-10
ML10225a	fee84b53cf554dbb4ff1d5380ae90058	361	SUPERFAMILY	SSF81324		204	318	5.49e-08	T	2017-12-10
ML10225a	fee84b53cf554dbb4ff1d5380ae90058	361	PRINTS	PR01333	Two pore domain K+ channel signature	139	167	3.8e-10	T	2017-12-10	IPR003280	Two pore domain potassium channel	GO:0005267|GO:0016020|GO:0071805	Reactome: R-HSA-5576886	Phase 4 - resting membrane potential
ML10225a	fee84b53cf554dbb4ff1d5380ae90058	361	PRINTS	PR01333	Two pore domain K+ channel signature	250	259	3.8e-10	T	2017-12-10	IPR003280	Two pore domain potassium channel	GO:0005267|GO:0016020|GO:0071805	Reactome: R-HSA-5576886	Phase 4 - resting membrane potential
ML10225a	fee84b53cf554dbb4ff1d5380ae90058	361	Pfam	PF07885	Ion channel	126	177	3.4e-11	T	2017-12-10	IPR013099	Potassium channel domain
ML10225a	fee84b53cf554dbb4ff1d5380ae90058	361	SUPERFAMILY	SSF81324		124	184	3.66e-17	T	2017-12-10
ML10225a	fee84b53cf554dbb4ff1d5380ae90058	361	SUPERFAMILY	SSF81324		55	80	3.66e-17	T	2017-12-10
ML10225a	fee84b53cf554dbb4ff1d5380ae90058	361	Gene3D	G3DSA:1.10.287.70		54	180	4.5e-19	T	2017-12-10
ML10391a	5c0a6fe32d6f3007e10d97fe97c3eaa0	109	MobiDBLite	mobidb-lite	consensus disorder prediction	1	32	-	T	2017-12-10
ML10391a	5c0a6fe32d6f3007e10d97fe97c3eaa0	109	ProSiteProfiles	PS50102	Eukaryotic RNA Recognition Motif (RRM) profile.	40	109	11.23	T	2017-12-10	IPR000504	RNA recognition motif domain	GO:0003676
ML10391a	5c0a6fe32d6f3007e10d97fe97c3eaa0	109	SMART	SM00360		41	106	0.0031	T	2017-12-10	IPR000504	RNA recognition motif domain	GO:0003676
ML10391a	5c0a6fe32d6f3007e10d97fe97c3eaa0	109	Pfam	PF00076	RNA recognition motif. (a.k.a. RRM, RBD, or RNP domain)	42	99	2.5e-08	T	2017-12-10	IPR000504	RNA recognition motif domain	GO:0003676
ML10391a	5c0a6fe32d6f3007e10d97fe97c3eaa0	109	CDD	cd00590	RRM_SF	42	99	1.63836e-09	T	2017-12-10
ML10391a	5c0a6fe32d6f3007e10d97fe97c3eaa0	109	Gene3D	G3DSA:3.30.70.330		35	104	1.6e-11	T	2017-12-10
ML10391a	5c0a6fe32d6f3007e10d97fe97c3eaa0	109	SUPERFAMILY	SSF54928		15	99	9.09e-13	T	2017-12-10	IPR035979	RNA-binding domain superfamily	GO:0003676
ML11132a	303baea23da21e7f3faa3ce0492b0336	871	ProSiteProfiles	PS51477	PAH domain profile.	654	724	16.336	T	2017-12-10	IPR003822	Paired amphipathic helix	GO:0006355
ML11132a	303baea23da21e7f3faa3ce0492b0336	871	ProSiteProfiles	PS51477	PAH domain profile.	764	837	14.512	T	2017-12-10	IPR003822	Paired amphipathic helix	GO:0006355
ML11132a	303baea23da21e7f3faa3ce0492b0336	871	Gene3D	G3DSA:2.60.40.10		2	152	0.086	T	2017-12-10	IPR013783	Immunoglobulin-like fold
ML11132a	303baea23da21e7f3faa3ce0492b0336	871	Gene3D	G3DSA:1.20.5.100		590	631	0.00015	T	2017-12-10	IPR021157	Cytochrome c1, transmembrane anchor, C-terminal
ML11132a	303baea23da21e7f3faa3ce0492b0336	871	Pfam	PF02671	Paired amphipathic helix repeat	677	720	1e-10	T	2017-12-10	IPR003822	Paired amphipathic helix	GO:0006355
ML11132a	303baea23da21e7f3faa3ce0492b0336	871	Pfam	PF02671	Paired amphipathic helix repeat	790	833	9.5e-13	T	2017-12-10	IPR003822	Paired amphipathic helix	GO:0006355
ML11132a	303baea23da21e7f3faa3ce0492b0336	871	SUPERFAMILY	SSF47762		767	835	2.49e-16	T	2017-12-10	IPR036600	Paired amphipathic helix superfamily	GO:0006355
ML11132a	303baea23da21e7f3faa3ce0492b0336	871	SUPERFAMILY	SSF47762		653	721	1.96e-17	T	2017-12-10	IPR036600	Paired amphipathic helix superfamily	GO:0006355
ML11132a	303baea23da21e7f3faa3ce0492b0336	871	Gene3D	G3DSA:1.20.1160.11		766	839	2.5e-18	T	2017-12-10
ML11132a	303baea23da21e7f3faa3ce0492b0336	871	Gene3D	G3DSA:1.20.1160.11		652	726	6.9e-21	T	2017-12-10
ML11262a	477f2c905627341651611fb105b3ae93	171	MobiDBLite	mobidb-lite	consensus disorder prediction	1	37	-	T	2017-12-10
ML11262a	477f2c905627341651611fb105b3ae93	171	Pfam	PF04505	Interferon-induced transmembrane protein	94	157	5.8e-12	T	2017-12-10	IPR007593	CD225/Dispanin family	GO:0009607|GO:0016021
ML11462a	61cfcda303469f3b47074f7cfcff62c1	541	MobiDBLite	mobidb-lite	consensus disorder prediction	433	513	-	T	2017-12-10
ML11462a	61cfcda303469f3b47074f7cfcff62c1	541	Gene3D	G3DSA:1.20.5.110		350	385	2.3e-06	T	2017-12-10
ML11462a	61cfcda303469f3b47074f7cfcff62c1	541	Gene3D	G3DSA:3.30.710.10		38	135	1.7e-15	T	2017-12-10
ML11462a	61cfcda303469f3b47074f7cfcff62c1	541	Gene3D	G3DSA:1.10.287.70		298	348	4.3e-16	T	2017-12-10
ML11462a	61cfcda303469f3b47074f7cfcff62c1	541	Pfam	PF02214	BTB/POZ domain	41	125	2.6e-16	T	2017-12-10	IPR003131	Potassium channel tetramerisation-type BTB domain	GO:0051260
ML11462a	61cfcda303469f3b47074f7cfcff62c1	541	SUPERFAMILY	SSF54695		39	125	2.41e-17	T	2017-12-10	IPR011333	SKP1/BTB/POZ domain superfamily
ML11462a	61cfcda303469f3b47074f7cfcff62c1	541	Gene3D	G3DSA:1.20.120.350		155	297	8.1e-19	T	2017-12-10
ML11462a	61cfcda303469f3b47074f7cfcff62c1	541	Pfam	PF00520	Ion transport protein	160	389	2e-27	T	2017-12-10	IPR005821	Ion transport domain	GO:0005216|GO:0006811|GO:0016020|GO:0055085
ML11462a	61cfcda303469f3b47074f7cfcff62c1	541	SUPERFAMILY	SSF81324		152	385	6.8e-43	T	2017-12-10
ML11462a	61cfcda303469f3b47074f7cfcff62c1	541	PRINTS	PR00169	Potassium channel signature	269	295	2.9e-48	T	2017-12-10	IPR028325	Voltage-gated potassium channel	GO:0005249|GO:0006813|GO:0008076	Reactome: R-HSA-1296072	Voltage gated Potassium channels
ML11462a	61cfcda303469f3b47074f7cfcff62c1	541	PRINTS	PR00169	Potassium channel signature	200	223	2.9e-48	T	2017-12-10	IPR028325	Voltage-gated potassium channel	GO:0005249|GO:0006813|GO:0008076	Reactome: R-HSA-1296072	Voltage gated Potassium channels
ML11462a	61cfcda303469f3b47074f7cfcff62c1	541	PRINTS	PR00169	Potassium channel signature	151	179	2.9e-48	T	2017-12-10	IPR028325	Voltage-gated potassium channel	GO:0005249|GO:0006813|GO:0008076	Reactome: R-HSA-1296072	Voltage gated Potassium channels
ML11462a	61cfcda303469f3b47074f7cfcff62c1	541	PRINTS	PR00169	Potassium channel signature	226	246	2.9e-48	T	2017-12-10	IPR028325	Voltage-gated potassium channel	GO:0005249|GO:0006813|GO:0008076	Reactome: R-HSA-1296072	Voltage gated Potassium channels
ML11462a	61cfcda303469f3b47074f7cfcff62c1	541	PRINTS	PR00169	Potassium channel signature	298	321	2.9e-48	T	2017-12-10	IPR028325	Voltage-gated potassium channel	GO:0005249|GO:0006813|GO:0008076	Reactome: R-HSA-1296072	Voltage gated Potassium channels
ML11462a	61cfcda303469f3b47074f7cfcff62c1	541	PRINTS	PR00169	Potassium channel signature	80	99	2.9e-48	T	2017-12-10	IPR028325	Voltage-gated potassium channel	GO:0005249|GO:0006813|GO:0008076	Reactome: R-HSA-1296072	Voltage gated Potassium channels
ML11462a	61cfcda303469f3b47074f7cfcff62c1	541	PRINTS	PR00169	Potassium channel signature	329	351	2.9e-48	T	2017-12-10	IPR028325	Voltage-gated potassium channel	GO:0005249|GO:0006813|GO:0008076	Reactome: R-HSA-1296072	Voltage gated Potassium channels
ML11462a	61cfcda303469f3b47074f7cfcff62c1	541	PRINTS	PR00169	Potassium channel signature	358	384	2.9e-48	T	2017-12-10	IPR028325	Voltage-gated potassium channel	GO:0005249|GO:0006813|GO:0008076	Reactome: R-HSA-1296072	Voltage gated Potassium channels
ML11463a	8ee4163704e3c711e99f863dc5541646	234	MobiDBLite	mobidb-lite	consensus disorder prediction	167	218	-	T	2017-12-10
ML124226a	7457a5dfffdbd636f74e5c822344891c	161	ProSiteProfiles	PS51419	small GTPase Rab1 family profile.	1	161	27.392	T	2017-12-10
ML124226a	7457a5dfffdbd636f74e5c822344891c	161	SMART	SM00174		10	134	1e-05	T	2017-12-10
ML124226a	7457a5dfffdbd636f74e5c822344891c	161	SMART	SM00173		2	134	1.6e-09	T	2017-12-10
ML124226a	7457a5dfffdbd636f74e5c822344891c	161	Gene3D	G3DSA:3.30.70.1390		1	36	1.2e-14	T	2017-12-10
ML124226a	7457a5dfffdbd636f74e5c822344891c	161	PRINTS	PR00449	Transforming protein P21 ras signature	109	131	3e-19	T	2017-12-10
ML124226a	7457a5dfffdbd636f74e5c822344891c	161	PRINTS	PR00449	Transforming protein P21 ras signature	75	88	3e-19	T	2017-12-10
ML124226a	7457a5dfffdbd636f74e5c822344891c	161	PRINTS	PR00449	Transforming protein P21 ras signature	13	35	3e-19	T	2017-12-10
ML124226a	7457a5dfffdbd636f74e5c822344891c	161	TIGRFAM	TIGR00231	small_GTP: small GTP-binding protein domain	2	127	2.6e-19	T	2017-12-10	IPR005225	Small GTP-binding protein domain	GO:0005525
ML124226a	7457a5dfffdbd636f74e5c822344891c	161	Gene3D	G3DSA:3.40.50.300		37	132	7.1e-35	T	2017-12-10
ML124226a	7457a5dfffdbd636f74e5c822344891c	161	Pfam	PF00071	Ras family	2	132	1.3e-42	T	2017-12-10	IPR001806	Small GTPase superfamily	GO:0003924|GO:0005525
ML124226a	7457a5dfffdbd636f74e5c822344891c	161	SUPERFAMILY	SSF52540		2	144	2.31e-43	T	2017-12-10	IPR027417	P-loop containing nucleoside triphosphate hydrolase
ML124226a	7457a5dfffdbd636f74e5c822344891c	161	SMART	SM00175		2	134	1.1e-56	T	2017-12-10
ML124226a	7457a5dfffdbd636f74e5c822344891c	161	CDD	cd00154	Rab	1	129	1.4429e-66	T	2017-12-10
ML124235a	17c6b9d10dc6e9c166783cd3f2dc344e	422	SMART	SM00032		230	280	13	T	2017-12-10	IPR000436	Sushi/SCR/CCP domain
ML124235a	17c6b9d10dc6e9c166783cd3f2dc344e	422	ProSiteProfiles	PS51670	ShKT domain profile.	31	65	9.173	T	2017-12-10	IPR003582	ShKT domain
ML124235a	17c6b9d10dc6e9c166783cd3f2dc344e	422	SMART	SM00032		177	226	1.7	T	2017-12-10	IPR000436	Sushi/SCR/CCP domain
ML124235a	17c6b9d10dc6e9c166783cd3f2dc344e	422	SMART	SM00032		324	376	1.1	T	2017-12-10	IPR000436	Sushi/SCR/CCP domain
ML124235a	17c6b9d10dc6e9c166783cd3f2dc344e	422	Gene3D	G3DSA:4.10.1190.10		233	260	0.43	T	2017-12-10
ML124235a	17c6b9d10dc6e9c166783cd3f2dc344e	422	Gene3D	G3DSA:2.10.70.10		261	303	0.25	T	2017-12-10
ML124235a	17c6b9d10dc6e9c166783cd3f2dc344e	422	CDD	cd00033	CCP	179	227	0.00332086	T	2017-12-10	IPR000436	Sushi/SCR/CCP domain
ML124235a	17c6b9d10dc6e9c166783cd3f2dc344e	422	Gene3D	G3DSA:1.20.5.50		43	87	0.0029	T	2017-12-10
ML124235a	17c6b9d10dc6e9c166783cd3f2dc344e	422	Gene3D	G3DSA:2.10.70.10		326	395	0.0011	T	2017-12-10
ML124235a	17c6b9d10dc6e9c166783cd3f2dc344e	422	SUPERFAMILY	SSF57535		189	233	6.95e-06	T	2017-12-10	IPR035976	Sushi/SCR/CCP superfamily
ML124235a	17c6b9d10dc6e9c166783cd3f2dc344e	422	Gene3D	G3DSA:2.10.70.10		161	232	8.8e-07	T	2017-12-10
ML124235a	17c6b9d10dc6e9c166783cd3f2dc344e	422	SMART	SM00254		30	66	6.3e-08	T	2017-12-10	IPR003582	ShKT domain
ML124235a	17c6b9d10dc6e9c166783cd3f2dc344e	422	Pfam	PF01549	ShK domain-like	31	65	1.7e-08	T	2017-12-10	IPR003582	ShKT domain
ML127021a	bd5d3312cddad89a96d5d07ae66fce4d	462	MobiDBLite	mobidb-lite	consensus disorder prediction	427	462	-	T	2017-12-10
ML128219a	f3b5188b4fe15a060ad0ee7f1f29d27b	723	MobiDBLite	mobidb-lite	consensus disorder prediction	143	184	-	T	2017-12-10
ML128219a	f3b5188b4fe15a060ad0ee7f1f29d27b	723	MobiDBLite	mobidb-lite	consensus disorder prediction	509	557	-	T	2017-12-10
ML128219a	f3b5188b4fe15a060ad0ee7f1f29d27b	723	PRINTS	PR01078	Amiloride-sensitive sodium channel alpha-subunit signature	664	678	6.9e-08	T	2017-12-10	IPR001873	Epithelial sodium channel	GO:0005272|GO:0006814|GO:0016020	Reactome: R-HSA-2672351	Stimuli-sensing channels
ML128219a	f3b5188b4fe15a060ad0ee7f1f29d27b	723	PRINTS	PR01078	Amiloride-sensitive sodium channel alpha-subunit signature	258	274	6.9e-08	T	2017-12-10	IPR001873	Epithelial sodium channel	GO:0005272|GO:0006814|GO:0016020	Reactome: R-HSA-2672351	Stimuli-sensing channels
ML128219a	f3b5188b4fe15a060ad0ee7f1f29d27b	723	PRINTS	PR01078	Amiloride-sensitive sodium channel alpha-subunit signature	600	620	6.9e-08	T	2017-12-10	IPR001873	Epithelial sodium channel	GO:0005272|GO:0006814|GO:0016020	Reactome: R-HSA-2672351	Stimuli-sensing channels
ML128219a	f3b5188b4fe15a060ad0ee7f1f29d27b	723	PRINTS	PR01078	Amiloride-sensitive sodium channel alpha-subunit signature	678	694	6.9e-08	T	2017-12-10	IPR001873	Epithelial sodium channel	GO:0005272|GO:0006814|GO:0016020	Reactome: R-HSA-2672351	Stimuli-sensing channels
ML128219a	f3b5188b4fe15a060ad0ee7f1f29d27b	723	Gene3D	G3DSA:1.10.287.770		639	705	3.7e-11	T	2017-12-10
ML128219a	f3b5188b4fe15a060ad0ee7f1f29d27b	723	Gene3D	G3DSA:2.60.470.10		248	488	4e-18	T	2017-12-10
ML128219a	f3b5188b4fe15a060ad0ee7f1f29d27b	723	Pfam	PF00858	Amiloride-sensitive sodium channel	213	693	1.6e-55	T	2017-12-10	IPR001873	Epithelial sodium channel	GO:0005272|GO:0006814|GO:0016020	Reactome: R-HSA-2672351	Stimuli-sensing channels
ML13029a	b9d96c3436021feec845e62ea82a6638	544	Pfam	PF02815	MIR domain	328	395	6.6e-06	T	2017-12-10	IPR016093	MIR motif	GO:0016020
ML13029a	b9d96c3436021feec845e62ea82a6638	544	Pfam	PF16192	C-terminal four TMM region of protein-O-mannosyltransferase	418	541	3e-13	T	2017-12-10	IPR032421	Protein O-mannosyl-transferase, C-terminal four TM domain		KEGG: 00514+2.4.1.109|KEGG: 00515+2.4.1.109|Reactome: R-HSA-5173105	O-linked glycosylation
ML13029a	b9d96c3436021feec845e62ea82a6638	544	Pfam	PF02366	Dolichyl-phosphate-mannose-protein mannosyltransferase	44	267	2.2e-14	T	2017-12-10	IPR003342	Glycosyl transferase family 39/83	GO:0000030|GO:0006493|GO:0016020	Reactome: R-HSA-5173105	O-linked glycosylation
ML13029a	b9d96c3436021feec845e62ea82a6638	544	SUPERFAMILY	SSF82109		309	400	1.16e-15	T	2017-12-10	IPR036300	Mir domain superfamily	GO:0016020
ML13029a	b9d96c3436021feec845e62ea82a6638	544	Gene3D	G3DSA:2.80.10.50		303	443	4.4e-16	T	2017-12-10
ML133711a	5dd9357828405efcad9a55d070ab30e5	108	MobiDBLite	mobidb-lite	consensus disorder prediction	23	46	-	T	2017-12-10
ML133711a	5dd9357828405efcad9a55d070ab30e5	108	Gene3D	G3DSA:2.130.10.10		6	108	6.9e-08	T	2017-12-10	IPR015943	WD40/YVTN repeat-like-containing domain superfamily	GO:0005515
ML133711a	5dd9357828405efcad9a55d070ab30e5	108	SUPERFAMILY	SSF50978		12	99	6.02e-08	T	2017-12-10	IPR036322	WD40-repeat-containing domain superfamily	GO:0005515
ML13608a	ee8f24d8602a7992aaebd8f733790cd5	177	ProSiteProfiles	PS50261	G-protein coupled receptors family 2 profile 2.	1	113	12.165	T	2017-12-10	IPR017981	GPCR, family 2-like	GO:0004888|GO:0007166|GO:0016021
ML13608a	ee8f24d8602a7992aaebd8f733790cd5	177	PRINTS	PR00249	Secretin-like GPCR superfamily signature	16	41	9e-07	T	2017-12-10	IPR000832	GPCR, family 2, secretin-like	GO:0004930|GO:0007186|GO:0016021
ML13608a	ee8f24d8602a7992aaebd8f733790cd5	177	PRINTS	PR00249	Secretin-like GPCR superfamily signature	61	81	9e-07	T	2017-12-10	IPR000832	GPCR, family 2, secretin-like	GO:0004930|GO:0007186|GO:0016021
ML13608a	ee8f24d8602a7992aaebd8f733790cd5	177	PRINTS	PR00249	Secretin-like GPCR superfamily signature	91	112	9e-07	T	2017-12-10	IPR000832	GPCR, family 2, secretin-like	GO:0004930|GO:0007186|GO:0016021
ML13608a	ee8f24d8602a7992aaebd8f733790cd5	177	Pfam	PF00002	7 transmembrane receptor (Secretin family)	6	105	4.1e-15	T	2017-12-10	IPR000832	GPCR, family 2, secretin-like	GO:0004930|GO:0007186|GO:0016021
ML13608a	ee8f24d8602a7992aaebd8f733790cd5	177	Gene3D	G3DSA:1.20.1070.10		2	150	3e-15	T	2017-12-10
ML13917a	8abb777fc3f3be9a4b56685f49d249b3	334	Gene3D	G3DSA:3.20.20.190		24	324	1.5e-11	T	2017-12-10	IPR017946	PLC-like phosphodiesterase, TIM beta/alpha-barrel domain superfamily	GO:0006629|GO:0008081
ML13917a	8abb777fc3f3be9a4b56685f49d249b3	334	SUPERFAMILY	SSF51695		28	322	1.67e-19	T	2017-12-10	IPR017946	PLC-like phosphodiesterase, TIM beta/alpha-barrel domain superfamily	GO:0006629|GO:0008081
ML13917a	8abb777fc3f3be9a4b56685f49d249b3	334	CDD	cd08557	PI-PLCc_bacteria_like	27	322	5.09014e-20	T	2017-12-10
ML14246a	ec33ea0fdc4324ab3ebebedfe6e4e994	809	ProSiteProfiles	PS51233	VWFD domain profile.	485	700	27.113	T	2017-12-10	IPR001846	von Willebrand factor, type D domain
ML14246a	ec33ea0fdc4324ab3ebebedfe6e4e994	809	ProSiteProfiles	PS51465	Kazal domain profile.	335	387	10.607	T	2017-12-10	IPR002350	Kazal domain	GO:0005515
ML14246a	ec33ea0fdc4324ab3ebebedfe6e4e994	809	Gene3D	G3DSA:2.60.40.10		376	473	0.0034	T	2017-12-10	IPR013783	Immunoglobulin-like fold
ML14246a	ec33ea0fdc4324ab3ebebedfe6e4e994	809	Gene3D	G3DSA:1.20.1070.10		3	94	0.00012	T	2017-12-10
ML14246a	ec33ea0fdc4324ab3ebebedfe6e4e994	809	SUPERFAMILY	SSF48726		220	298	1.61e-05	T	2017-12-10	IPR036179	Immunoglobulin-like domain superfamily
ML14246a	ec33ea0fdc4324ab3ebebedfe6e4e994	809	Pfam	PF00050	Kazal-type serine protease inhibitor domain	342	385	1.1e-05	T	2017-12-10	IPR002350	Kazal domain	GO:0005515
ML14246a	ec33ea0fdc4324ab3ebebedfe6e4e994	809	SUPERFAMILY	SSF81321		24	115	1.01e-05	T	2017-12-10
ML14246a	ec33ea0fdc4324ab3ebebedfe6e4e994	809	Gene3D	G3DSA:2.60.40.10		221	312	7.8e-06	T	2017-12-10	IPR013783	Immunoglobulin-like fold
ML14246a	ec33ea0fdc4324ab3ebebedfe6e4e994	809	CDD	cd00104	KAZAL_FS	344	385	1.07432e-08	T	2017-12-10
ML14246a	ec33ea0fdc4324ab3ebebedfe6e4e994	809	SUPERFAMILY	SSF100895		339	386	1.52e-10	T	2017-12-10	IPR036058	Kazal domain superfamily	GO:0005515
ML14246a	ec33ea0fdc4324ab3ebebedfe6e4e994	809	SMART	SM00280		339	385	4.2e-11	T	2017-12-10	IPR002350	Kazal domain	GO:0005515
ML14246a	ec33ea0fdc4324ab3ebebedfe6e4e994	809	SMART	SM00216		474	639	1.1e-12	T	2017-12-10	IPR001846	von Willebrand factor, type D domain
ML14246a	ec33ea0fdc4324ab3ebebedfe6e4e994	809	Gene3D	G3DSA:3.30.60.30		337	375	3.9e-13	T	2017-12-10
ML14246a	ec33ea0fdc4324ab3ebebedfe6e4e994	809	Pfam	PF00094	von Willebrand factor type D domain	486	634	5.3e-21	T	2017-12-10	IPR001846	von Willebrand factor, type D domain
ML14247a	6e31845039d069ad3bfec793d33c81ba	660	ProSiteProfiles	PS51233	VWFD domain profile.	336	551	27.885	T	2017-12-10	IPR001846	von Willebrand factor, type D domain
ML14247a	6e31845039d069ad3bfec793d33c81ba	660	ProSiteProfiles	PS51465	Kazal domain profile.	190	238	8.604	T	2017-12-10	IPR002350	Kazal domain	GO:0005515
ML14247a	6e31845039d069ad3bfec793d33c81ba	660	Gene3D	G3DSA:2.60.40.10		241	326	0.042	T	2017-12-10	IPR013783	Immunoglobulin-like fold
ML14247a	6e31845039d069ad3bfec793d33c81ba	660	Pfam	PF07648	Kazal-type serine protease inhibitor domain	191	225	6e-05	T	2017-12-10	IPR002350	Kazal domain	GO:0005515
ML14247a	6e31845039d069ad3bfec793d33c81ba	660	CDD	cd00104	KAZAL_FS	195	236	1.72537e-05	T	2017-12-10
ML14247a	6e31845039d069ad3bfec793d33c81ba	660	SMART	SM00280		190	236	1.5e-05	T	2017-12-10	IPR002350	Kazal domain	GO:0005515
ML14247a	6e31845039d069ad3bfec793d33c81ba	660	SUPERFAMILY	SSF48726		73	164	1.15e-05	T	2017-12-10	IPR036179	Immunoglobulin-like domain superfamily
ML14247a	6e31845039d069ad3bfec793d33c81ba	660	Gene3D	G3DSA:2.60.40.10		71	164	4.7e-07	T	2017-12-10	IPR013783	Immunoglobulin-like fold
ML14247a	6e31845039d069ad3bfec793d33c81ba	660	SUPERFAMILY	SSF100895		184	236	2.5e-08	T	2017-12-10	IPR036058	Kazal domain superfamily	GO:0005515
ML14247a	6e31845039d069ad3bfec793d33c81ba	660	Gene3D	G3DSA:3.30.60.30		175	240	1.1e-09	T	2017-12-10
ML14247a	6e31845039d069ad3bfec793d33c81ba	660	SMART	SM00216		327	490	2.8e-16	T	2017-12-10	IPR001846	von Willebrand factor, type D domain
ML14247a	6e31845039d069ad3bfec793d33c81ba	660	Pfam	PF00094	von Willebrand factor type D domain	337	485	5.2e-22	T	2017-12-10	IPR001846	von Willebrand factor, type D domain
ML143031a	2d41229e4285f71f70a24c10676837d2	186	ProSiteProfiles	PS50001	Src homology 2 (SH2) domain profile.	148	186	9.366	T	2017-12-10	IPR000980	SH2 domain
ML143031a	2d41229e4285f71f70a24c10676837d2	186	Pfam	PF00017	SH2 domain	148	186	1.7e-05	T	2017-12-10	IPR000980	SH2 domain
ML143031a	2d41229e4285f71f70a24c10676837d2	186	Gene3D	G3DSA:3.30.505.10		136	186	2.8e-09	T	2017-12-10	IPR036860	SH2 domain superfamily
ML143031a	2d41229e4285f71f70a24c10676837d2	186	SUPERFAMILY	SSF55550		140	186	1.02e-09	T	2017-12-10	IPR036860	SH2 domain superfamily
ML145836a	c28519b44e5ed0bceb82262141078e2d	336	Gene3D	G3DSA:1.10.287.820		235	308	1.3e-07	T	2017-12-10
ML145836a	c28519b44e5ed0bceb82262141078e2d	336	Pfam	PF00858	Amiloride-sensitive sodium channel	121	325	6.2e-12	T	2017-12-10	IPR001873	Epithelial sodium channel	GO:0005272|GO:0006814|GO:0016020	Reactome: R-HSA-2672351	Stimuli-sensing channels
ML148940a	266e831e68839abdef58235937d9b101	368	ProSitePatterns	PS00027	'Homeobox' domain signature.	229	252	-	T	2017-12-10	IPR017970	Homeobox, conserved site	GO:0006355|GO:0043565
ML148940a	266e831e68839abdef58235937d9b101	368	MobiDBLite	mobidb-lite	consensus disorder prediction	254	282	-	T	2017-12-10
ML148940a	266e831e68839abdef58235937d9b101	368	MobiDBLite	mobidb-lite	consensus disorder prediction	65	105	-	T	2017-12-10
ML148940a	266e831e68839abdef58235937d9b101	368	ProSiteProfiles	PS50071	'Homeobox' domain profile.	194	254	19.694	T	2017-12-10	IPR001356	Homeobox domain	GO:0003677
ML148940a	266e831e68839abdef58235937d9b101	368	PRINTS	PR00031	Lambda-repressor HTH signature	234	250	2.8e-05	T	2017-12-10	IPR000047	Helix-turn-helix motif	GO:0003677
ML148940a	266e831e68839abdef58235937d9b101	368	PRINTS	PR00031	Lambda-repressor HTH signature	225	234	2.8e-05	T	2017-12-10	IPR000047	Helix-turn-helix motif	GO:0003677
ML148940a	266e831e68839abdef58235937d9b101	368	Pfam	PF00046	Homeobox domain	197	253	2.6e-21	T	2017-12-10	IPR001356	Homeobox domain	GO:0003677
ML148940a	266e831e68839abdef58235937d9b101	368	CDD	cd00086	homeodomain	197	254	1.13804e-22	T	2017-12-10	IPR001356	Homeobox domain	GO:0003677
ML148940a	266e831e68839abdef58235937d9b101	368	SUPERFAMILY	SSF46689		192	257	4.71e-25	T	2017-12-10	IPR009057	Homeobox-like domain superfamily	GO:0003677
ML148940a	266e831e68839abdef58235937d9b101	368	SMART	SM00389		196	258	3.7e-25	T	2017-12-10	IPR001356	Homeobox domain	GO:0003677
ML148940a	266e831e68839abdef58235937d9b101	368	Gene3D	G3DSA:1.10.10.60		190	263	2e-28	T	2017-12-10
ML148942a	53a24a166c17e7187957caf314bce103	214	MobiDBLite	mobidb-lite	consensus disorder prediction	158	214	-	T	2017-12-10
ML148942a	53a24a166c17e7187957caf314bce103	214	Pfam	PF11669	WW domain-binding protein 1	106	213	1.1e-06	T	2017-12-10	IPR021684	WW domain-binding protein 1-like
ML154123a	42ba647198311ba0daae6c0bbd3a80e9	616	SMART	SM00409		251	323	92	T	2017-12-10	IPR003599	Immunoglobulin subtype
ML154123a	42ba647198311ba0daae6c0bbd3a80e9	616	ProSiteProfiles	PS51233	VWFD domain profile.	337	552	26.539	T	2017-12-10	IPR001846	von Willebrand factor, type D domain
ML154123a	42ba647198311ba0daae6c0bbd3a80e9	616	ProSiteProfiles	PS51465	Kazal domain profile.	170	240	9.091	T	2017-12-10	IPR002350	Kazal domain	GO:0005515
ML154123a	42ba647198311ba0daae6c0bbd3a80e9	616	ProSiteProfiles	PS50835	Ig-like domain profile.	245	340	6.724	T	2017-12-10	IPR007110	Immunoglobulin-like domain
ML154123a	42ba647198311ba0daae6c0bbd3a80e9	616	Pfam	PF07648	Kazal-type serine protease inhibitor domain	193	226	3e-05	T	2017-12-10	IPR002350	Kazal domain	GO:0005515
ML154123a	42ba647198311ba0daae6c0bbd3a80e9	616	SMART	SM00409		80	166	5.8e-06	T	2017-12-10	IPR003599	Immunoglobulin subtype
ML154123a	42ba647198311ba0daae6c0bbd3a80e9	616	CDD	cd00104	KAZAL_FS	197	238	2.10723e-06	T	2017-12-10
ML154123a	42ba647198311ba0daae6c0bbd3a80e9	616	SMART	SM00280		192	238	1.9e-06	T	2017-12-10	IPR002350	Kazal domain	GO:0005515
ML154123a	42ba647198311ba0daae6c0bbd3a80e9	616	Gene3D	G3DSA:3.30.60.30		168	212	9.5e-07	T	2017-12-10
ML154123a	42ba647198311ba0daae6c0bbd3a80e9	616	Gene3D	G3DSA:3.30.60.30		213	239	1.7e-07	T	2017-12-10
ML154123a	42ba647198311ba0daae6c0bbd3a80e9	616	SUPERFAMILY	SSF48726		76	166	2.88e-08	T	2017-12-10	IPR036179	Immunoglobulin-like domain superfamily
ML154123a	42ba647198311ba0daae6c0bbd3a80e9	616	SUPERFAMILY	SSF48726		243	319	9.69e-09	T	2017-12-10	IPR036179	Immunoglobulin-like domain superfamily
ML154123a	42ba647198311ba0daae6c0bbd3a80e9	616	Gene3D	G3DSA:2.60.40.10		242	333	5.9e-09	T	2017-12-10	IPR013783	Immunoglobulin-like fold
ML154123a	42ba647198311ba0daae6c0bbd3a80e9	616	SUPERFAMILY	SSF100895		186	238	1.14e-09	T	2017-12-10	IPR036058	Kazal domain superfamily	GO:0005515
ML154123a	42ba647198311ba0daae6c0bbd3a80e9	616	Gene3D	G3DSA:2.60.40.10		74	167	3.8e-10	T	2017-12-10	IPR013783	Immunoglobulin-like fold
ML154123a	42ba647198311ba0daae6c0bbd3a80e9	616	SMART	SM00216		328	490	3.9e-16	T	2017-12-10	IPR001846	von Willebrand factor, type D domain
ML154123a	42ba647198311ba0daae6c0bbd3a80e9	616	Pfam	PF00094	von Willebrand factor type D domain	338	487	3e-19	T	2017-12-10	IPR001846	von Willebrand factor, type D domain
ML165614a	ebd50b6c181f10c302dc49004591061d	282	ProSitePatterns	PS00018	EF-hand calcium-binding domain.	261	273	-	T	2017-12-10	IPR018247	EF-Hand 1, calcium-binding site
ML165614a	ebd50b6c181f10c302dc49004591061d	282	ProSitePatterns	PS00018	EF-hand calcium-binding domain.	225	237	-	T	2017-12-10	IPR018247	EF-Hand 1, calcium-binding site
ML165614a	ebd50b6c181f10c302dc49004591061d	282	ProSiteProfiles	PS50222	EF-hand calcium-binding domain profile.	212	247	12.672	T	2017-12-10	IPR002048	EF-hand domain	GO:0005509
ML165614a	ebd50b6c181f10c302dc49004591061d	282	ProSiteProfiles	PS50222	EF-hand calcium-binding domain profile.	248	282	11.11	T	2017-12-10	IPR002048	EF-hand domain	GO:0005509
ML165614a	ebd50b6c181f10c302dc49004591061d	282	SMART	SM00054		216	244	0.069	T	2017-12-10	IPR002048	EF-hand domain	GO:0005509
ML165614a	ebd50b6c181f10c302dc49004591061d	282	SMART	SM00054		252	280	0.00039	T	2017-12-10	IPR002048	EF-hand domain	GO:0005509
ML165614a	ebd50b6c181f10c302dc49004591061d	282	Pfam	PF04500	FLYWCH zinc finger domain	18	59	8.6e-07	T	2017-12-10	IPR007588	Zinc finger, FLYWCH-type
ML165614a	ebd50b6c181f10c302dc49004591061d	282	Gene3D	G3DSA:1.10.238.10		159	239	3.6e-08	T	2017-12-10
ML165614a	ebd50b6c181f10c302dc49004591061d	282	Pfam	PF13499	EF-hand domain pair	216	277	2.6e-09	T	2017-12-10	IPR002048	EF-hand domain	GO:0005509
ML165614a	ebd50b6c181f10c302dc49004591061d	282	Gene3D	G3DSA:1.10.238.10		240	281	1.2e-12	T	2017-12-10
ML165614a	ebd50b6c181f10c302dc49004591061d	282	CDD	cd00051	EFh	216	275	6.5346e-15	T	2017-12-10	IPR002048	EF-hand domain	GO:0005509
ML165614a	ebd50b6c181f10c302dc49004591061d	282	SUPERFAMILY	SSF47473		163	277	1.96e-18	T	2017-12-10	IPR011992	EF-hand domain pair
ML16904a	dee4c1f7b301ba0426d43f610065b9fa	400	MobiDBLite	mobidb-lite	consensus disorder prediction	315	400	-	T	2017-12-10
ML16904a	dee4c1f7b301ba0426d43f610065b9fa	400	MobiDBLite	mobidb-lite	consensus disorder prediction	124	238	-	T	2017-12-10
ML16904a	dee4c1f7b301ba0426d43f610065b9fa	400	ProSiteProfiles	PS50940	Chitin-binding type-2 domain profile.	235	291	10.019	T	2017-12-10	IPR002557	Chitin binding domain	GO:0005576|GO:0006030|GO:0008061	Reactome: R-HSA-189085	Digestion of dietary carbohydrate
ML16904a	dee4c1f7b301ba0426d43f610065b9fa	400	Pfam	PF02221	ML domain	10	72	6.7e-07	T	2017-12-10	IPR003172	MD-2-related lipid-recognition domain
ML16904a	dee4c1f7b301ba0426d43f610065b9fa	400	Pfam	PF01607	Chitin binding Peritrophin-A domain	238	289	1.9e-07	T	2017-12-10	IPR002557	Chitin binding domain	GO:0005576|GO:0006030|GO:0008061	Reactome: R-HSA-189085	Digestion of dietary carbohydrate
ML16904a	dee4c1f7b301ba0426d43f610065b9fa	400	SMART	SM00494		236	291	1.2e-07	T	2017-12-10	IPR002557	Chitin binding domain	GO:0005576|GO:0006030|GO:0008061	Reactome: R-HSA-189085	Digestion of dietary carbohydrate
ML16904a	dee4c1f7b301ba0426d43f610065b9fa	400	SUPERFAMILY	SSF57625		236	296	3.92e-10	T	2017-12-10	IPR036508	Chitin binding domain superfamily	GO:0005576|GO:0006030|GO:0008061	Reactome: R-HSA-189085	Digestion of dietary carbohydrate
ML16904a	dee4c1f7b301ba0426d43f610065b9fa	400	SUPERFAMILY	SSF81296		9	73	1.12e-10	T	2017-12-10	IPR014756	Immunoglobulin E-set
ML16904a	dee4c1f7b301ba0426d43f610065b9fa	400	Gene3D	G3DSA:2.60.40.770		8	79	2.3e-11	T	2017-12-10
ML16904a	dee4c1f7b301ba0426d43f610065b9fa	400	Gene3D	G3DSA:2.170.140.10		228	300	1.1e-11	T	2017-12-10	IPR036508	Chitin binding domain superfamily	GO:0005576|GO:0006030|GO:0008061	Reactome: R-HSA-189085	Digestion of dietary carbohydrate
ML17013a	42d50be4f5a6ef03ab1690f83ca662ea	630	ProSiteProfiles	PS50041	C-type lectin domain profile.	1	91	12.788	T	2017-12-10	IPR001304	C-type lectin-like
ML17013a	42d50be4f5a6ef03ab1690f83ca662ea	630	ProSiteProfiles	PS50041	C-type lectin domain profile.	385	490	10.048	T	2017-12-10	IPR001304	C-type lectin-like
ML17013a	42d50be4f5a6ef03ab1690f83ca662ea	630	ProSiteProfiles	PS50041	C-type lectin domain profile.	139	238	9.37	T	2017-12-10	IPR001304	C-type lectin-like
ML17013a	42d50be4f5a6ef03ab1690f83ca662ea	630	CDD	cd00037	CLECT	145	240	0.00280806	T	2017-12-10
ML17013a	42d50be4f5a6ef03ab1690f83ca662ea	630	SUPERFAMILY	SSF57610		309	355	7.85e-05	T	2017-12-10	IPR036857	Thyroglobulin type-1 superfamily
ML17013a	42d50be4f5a6ef03ab1690f83ca662ea	630	CDD	cd00037	CLECT	402	489	3.73854e-05	T	2017-12-10
ML17013a	42d50be4f5a6ef03ab1690f83ca662ea	630	Gene3D	G3DSA:3.10.100.10		374	492	1.6e-07	T	2017-12-10	IPR016186	C-type lectin-like/link domain superfamily
ML17013a	42d50be4f5a6ef03ab1690f83ca662ea	630	Gene3D	G3DSA:3.10.100.10		104	254	6.6e-10	T	2017-12-10	IPR016186	C-type lectin-like/link domain superfamily
ML17013a	42d50be4f5a6ef03ab1690f83ca662ea	630	CDD	cd00037	CLECT	1	92	5.38246e-10	T	2017-12-10
ML17013a	42d50be4f5a6ef03ab1690f83ca662ea	630	SUPERFAMILY	SSF56436		402	491	4.55e-10	T	2017-12-10	IPR016187	C-type lectin fold
ML17013a	42d50be4f5a6ef03ab1690f83ca662ea	630	SUPERFAMILY	SSF56436		137	239	3.67e-10	T	2017-12-10	IPR016187	C-type lectin fold
ML17013a	42d50be4f5a6ef03ab1690f83ca662ea	630	Gene3D	G3DSA:3.10.100.10		1	94	5.2e-14	T	2017-12-10	IPR016186	C-type lectin-like/link domain superfamily
ML17013a	42d50be4f5a6ef03ab1690f83ca662ea	630	SUPERFAMILY	SSF56436		1	95	4.2e-18	T	2017-12-10	IPR016187	C-type lectin fold
ML174763a	53af643e79fddce15a28fcf1dda496ad	480	Gene3D	G3DSA:2.10.50.10		419	475	0.00015	T	2017-12-10
ML174763a	53af643e79fddce15a28fcf1dda496ad	480	Gene3D	G3DSA:2.60.40.10		14	418	0.00012	T	2017-12-10	IPR013783	Immunoglobulin-like fold
ML174763a	53af643e79fddce15a28fcf1dda496ad	480	SUPERFAMILY	SSF48726		144	205	5.46e-05	T	2017-12-10	IPR036179	Immunoglobulin-like domain superfamily
ML174763a	53af643e79fddce15a28fcf1dda496ad	480	Pfam	PF07699	Putative ephrin-receptor like	434	472	9.2e-08	T	2017-12-10	IPR011641	Tyrosine-protein kinase ephrin type A/B receptor-like
ML174763a	53af643e79fddce15a28fcf1dda496ad	480	SMART	SM01411		427	472	3.1e-08	T	2017-12-10	IPR011641	Tyrosine-protein kinase ephrin type A/B receptor-like
ML17481a	c1b66696ec54e6511213c8facbbf4e41	979	SMART	SM00409		766	860	83	T	2017-12-10	IPR003599	Immunoglobulin subtype
ML17481a	c1b66696ec54e6511213c8facbbf4e41	979	ProSiteProfiles	PS50835	Ig-like domain profile.	752	858	9.192	T	2017-12-10	IPR007110	Immunoglobulin-like domain
ML17481a	c1b66696ec54e6511213c8facbbf4e41	979	ProSiteProfiles	PS50835	Ig-like domain profile.	872	960	8.466	T	2017-12-10	IPR007110	Immunoglobulin-like domain
ML17481a	c1b66696ec54e6511213c8facbbf4e41	979	ProSiteProfiles	PS50835	Ig-like domain profile.	211	323	7.195	T	2017-12-10	IPR007110	Immunoglobulin-like domain
ML17481a	c1b66696ec54e6511213c8facbbf4e41	979	SMART	SM00409		224	325	0.23	T	2017-12-10	IPR003599	Immunoglobulin subtype
ML17481a	c1b66696ec54e6511213c8facbbf4e41	979	Gene3D	G3DSA:2.60.40.10		319	401	0.0044	T	2017-12-10	IPR013783	Immunoglobulin-like fold
ML17481a	c1b66696ec54e6511213c8facbbf4e41	979	SMART	SM00409		864	962	0.0014	T	2017-12-10	IPR003599	Immunoglobulin subtype
ML17481a	c1b66696ec54e6511213c8facbbf4e41	979	Gene3D	G3DSA:2.60.40.10		761	861	0.00078	T	2017-12-10	IPR013783	Immunoglobulin-like fold
ML17481a	c1b66696ec54e6511213c8facbbf4e41	979	Gene3D	G3DSA:2.60.40.10		639	760	0.0001	T	2017-12-10	IPR013783	Immunoglobulin-like fold
ML17481a	c1b66696ec54e6511213c8facbbf4e41	979	SUPERFAMILY	SSF48726		769	857	4.93e-05	T	2017-12-10	IPR036179	Immunoglobulin-like domain superfamily
ML17481a	c1b66696ec54e6511213c8facbbf4e41	979	Gene3D	G3DSA:2.60.40.10		214	311	3.7e-05	T	2017-12-10	IPR013783	Immunoglobulin-like fold
ML17481a	c1b66696ec54e6511213c8facbbf4e41	979	SUPERFAMILY	SSF48726		222	326	3.52e-05	T	2017-12-10	IPR036179	Immunoglobulin-like domain superfamily
ML17481a	c1b66696ec54e6511213c8facbbf4e41	979	SUPERFAMILY	SSF48726		859	962	3.66e-07	T	2017-12-10	IPR036179	Immunoglobulin-like domain superfamily
ML17481a	c1b66696ec54e6511213c8facbbf4e41	979	Gene3D	G3DSA:2.60.40.10		862	963	1.4e-07	T	2017-12-10	IPR013783	Immunoglobulin-like fold
ML17481a	c1b66696ec54e6511213c8facbbf4e41	979	Gene3D	G3DSA:2.60.120.260		450	600	1e-07	T	2017-12-10	IPR008979	Galactose-binding-like domain superfamily
ML17742a	3f5b0dda34ebcf4c414f3680f01a1c8a	372	ProSiteProfiles	PS50835	Ig-like domain profile.	33	128	7.667	T	2017-12-10	IPR007110	Immunoglobulin-like domain
ML17742a	3f5b0dda34ebcf4c414f3680f01a1c8a	372	Gene3D	G3DSA:2.60.40.10		54	105	0.027	T	2017-12-10	IPR013783	Immunoglobulin-like fold
ML17742a	3f5b0dda34ebcf4c414f3680f01a1c8a	372	Gene3D	G3DSA:2.60.40.10		106	300	0.0032	T	2017-12-10	IPR013783	Immunoglobulin-like fold
ML17746a	14cc0ce74baf01d31c18361e287e79ba	1027	Gene3D	G3DSA:1.20.120.350		885	987	0.041	T	2017-12-10
ML17746a	14cc0ce74baf01d31c18361e287e79ba	1027	Gene3D	G3DSA:1.20.120.350		193	742	0.0015	T	2017-12-10
ML17746a	14cc0ce74baf01d31c18361e287e79ba	1027	Pfam	PF00520	Ion transport protein	650	932	4.8e-10	T	2017-12-10	IPR005821	Ion transport domain	GO:0005216|GO:0006811|GO:0016020|GO:0055085
ML18106a	a174fd5c355cd46801a106884cc2433e	209	Gene3D	G3DSA:3.40.50.1820		4	74	1.7e-08	T	2017-12-10	IPR029058	Alpha/Beta hydrolase fold
ML18106a	a174fd5c355cd46801a106884cc2433e	209	Pfam	PF02089	Palmitoyl protein thioesterase	75	203	4.4e-13	T	2017-12-10	IPR002472	Palmitoyl protein thioesterase	GO:0098599	Reactome: R-HSA-75105	Fatty acyl-CoA biosynthesis
ML18106a	a174fd5c355cd46801a106884cc2433e	209	Gene3D	G3DSA:3.40.50.1820		75	204	2.2e-22	T	2017-12-10	IPR029058	Alpha/Beta hydrolase fold
ML18106a	a174fd5c355cd46801a106884cc2433e	209	SUPERFAMILY	SSF53474		12	194	2.18e-40	T	2017-12-10	IPR029058	Alpha/Beta hydrolase fold
ML189345a	10ad4431bb669ef319d80cfb1f23f2d0	442	ProSiteProfiles	PS51384	Ferredoxin reductase-type FAD binding domain profile.	151	263	13.1	T	2017-12-10	IPR017927	Ferredoxin reductase-type FAD-binding domain	GO:0016491|GO:0055114
ML189345a	10ad4431bb669ef319d80cfb1f23f2d0	442	SUPERFAMILY	SSF52343		265	420	3.54e-11	T	2017-12-10
ML189345a	10ad4431bb669ef319d80cfb1f23f2d0	442	SUPERFAMILY	SSF63380		155	260	2.07e-13	T	2017-12-10	IPR017938	Riboflavin synthase-like beta-barrel
ML189345a	10ad4431bb669ef319d80cfb1f23f2d0	442	Gene3D	G3DSA:2.40.30.10		144	255	1.9e-18	T	2017-12-10
ML189345a	10ad4431bb669ef319d80cfb1f23f2d0	442	PRINTS	PR00466	Cytochrome B-245 heavy chain signature	397	415	3.6e-19	T	2017-12-10	IPR000778	Cytochrome b245, heavy chain	GO:0016020|GO:0016491|GO:0055114
ML189345a	10ad4431bb669ef319d80cfb1f23f2d0	442	PRINTS	PR00466	Cytochrome B-245 heavy chain signature	249	262	3.6e-19	T	2017-12-10	IPR000778	Cytochrome b245, heavy chain	GO:0016020|GO:0016491|GO:0055114
ML189345a	10ad4431bb669ef319d80cfb1f23f2d0	442	PRINTS	PR00466	Cytochrome B-245 heavy chain signature	272	289	3.6e-19	T	2017-12-10	IPR000778	Cytochrome b245, heavy chain	GO:0016020|GO:0016491|GO:0055114
ML189345a	10ad4431bb669ef319d80cfb1f23f2d0	442	Pfam	PF08022	FAD-binding domain	168	261	8e-24	T	2017-12-10	IPR013112	FAD-binding 8	GO:0016491|GO:0055114
ML189345a	10ad4431bb669ef319d80cfb1f23f2d0	442	Pfam	PF08030	Ferric reductase NAD binding domain	267	420	2.6e-27	T	2017-12-10	IPR013121	Ferric reductase, NAD binding domain	GO:0016491|GO:0055114
ML189345a	10ad4431bb669ef319d80cfb1f23f2d0	442	Gene3D	G3DSA:3.40.50.80		256	442	2.2e-33	T	2017-12-10
ML189345a	10ad4431bb669ef319d80cfb1f23f2d0	442	CDD	cd06186	NOX_Duox_like_FAD_NADP	169	442	1.88117e-43	T	2017-12-10
ML190419a	2cedb329271f6c4130bcf5b16bb2d512	301	MobiDBLite	mobidb-lite	consensus disorder prediction	181	207	-	T	2017-12-10
ML190419a	2cedb329271f6c4130bcf5b16bb2d512	301	MobiDBLite	mobidb-lite	consensus disorder prediction	122	142	-	T	2017-12-10
ML19125a	168059bc4a9af85cb31a3fabe9adf708	190	MobiDBLite	mobidb-lite	consensus disorder prediction	25	45	-	T	2017-12-10
ML19125a	168059bc4a9af85cb31a3fabe9adf708	190	ProSiteProfiles	PS51257	Prokaryotic membrane lipoprotein lipid attachment site profile.	1	20	5	T	2017-12-10
ML20251a	7fdf0432d1364897a24779dd96751f0e	267	MobiDBLite	mobidb-lite	consensus disorder prediction	236	267	-	T	2017-12-10
ML20251a	7fdf0432d1364897a24779dd96751f0e	267	ProSiteProfiles	PS50262	G-protein coupled receptors family 1 profile.	14	106	9.599	T	2017-12-10	IPR017452	GPCR, rhodopsin-like, 7TM	GO:0016021
ML20251a	7fdf0432d1364897a24779dd96751f0e	267	Pfam	PF00001	7 transmembrane receptor (rhodopsin family)	36	111	3.4e-10	T	2017-12-10	IPR000276	G protein-coupled receptor, rhodopsin-like	GO:0004930|GO:0007186|GO:0016021
ML20251a	7fdf0432d1364897a24779dd96751f0e	267	Gene3D	G3DSA:1.20.1070.10		111	231	4.1e-11	T	2017-12-10
ML20251a	7fdf0432d1364897a24779dd96751f0e	267	Gene3D	G3DSA:1.20.1070.10		28	110	1.9e-11	T	2017-12-10
ML20251a	7fdf0432d1364897a24779dd96751f0e	267	SUPERFAMILY	SSF81321		8	209	1.46e-20	T	2017-12-10
ML21005a	40b2495bf1e2777030f8607b82c55727	413	ProSiteProfiles	PS50262	G-protein coupled receptors family 1 profile.	15	351	15.156	T	2017-12-10	IPR017452	GPCR, rhodopsin-like, 7TM	GO:0016021
ML21005a	40b2495bf1e2777030f8607b82c55727	413	Pfam	PF00001	7 transmembrane receptor (rhodopsin family)	15	351	4.2e-11	T	2017-12-10	IPR000276	G protein-coupled receptor, rhodopsin-like	GO:0004930|GO:0007186|GO:0016021
ML21005a	40b2495bf1e2777030f8607b82c55727	413	SUPERFAMILY	SSF81321		5	201	1.46e-20	T	2017-12-10
ML21005a	40b2495bf1e2777030f8607b82c55727	413	SUPERFAMILY	SSF81321		254	364	1.46e-20	T	2017-12-10
ML21005a	40b2495bf1e2777030f8607b82c55727	413	Gene3D	G3DSA:1.20.1070.10		2	373	3.2e-25	T	2017-12-10
ML21122a	9630e2cfccbde5f01f098c6a3e5230e9	353	Pfam	PF03372	Endonuclease/Exonuclease/phosphatase family	54	254	3.5e-07	T	2017-12-10	IPR005135	Endonuclease/exonuclease/phosphatase
ML21122a	9630e2cfccbde5f01f098c6a3e5230e9	353	Gene3D	G3DSA:3.60.10.10		50	265	1.6e-15	T	2017-12-10	IPR036691	Endonuclease/exonuclease/phosphatase superfamily
ML21122a	9630e2cfccbde5f01f098c6a3e5230e9	353	SUPERFAMILY	SSF56219		44	262	1.7e-19	T	2017-12-10	IPR036691	Endonuclease/exonuclease/phosphatase superfamily
ML21122a	9630e2cfccbde5f01f098c6a3e5230e9	353	CDD	cd09076	L1-EN	53	258	7.24931e-31	T	2017-12-10
ML212019a	ed5b316e905182c0ec341f403186205f	436	Pfam	PF15982	N-terminal cysteine-rich region of Transmembrane protein 135	28	158	1.8e-24	T	2017-12-10	IPR031926	Transmembrane protein 135, N-terminal domain
ML216338a	4386dac3f5d36e9917e0d115a650dd64	330	Gene3D	G3DSA:3.60.10.10		102	305	5.7e-06	T	2017-12-10	IPR036691	Endonuclease/exonuclease/phosphatase superfamily
ML216338a	4386dac3f5d36e9917e0d115a650dd64	330	SUPERFAMILY	SSF56219		102	258	7.2e-09	T	2017-12-10	IPR036691	Endonuclease/exonuclease/phosphatase superfamily
ML21863a	a0233ef7326c087842d4b9a60530657d	188	MobiDBLite	mobidb-lite	consensus disorder prediction	154	188	-	T	2017-12-10
ML218927a	f81389c0638d1b367ebc4055f465e19c	205	ProSiteProfiles	PS50879	RNase H domain profile.	1	66	12.064	T	2017-12-10	IPR002156	Ribonuclease H domain	GO:0003676|GO:0004523
ML218927a	f81389c0638d1b367ebc4055f465e19c	205	SUPERFAMILY	SSF53098		4	66	5.18e-08	T	2017-12-10	IPR012337	Ribonuclease H-like superfamily
ML218927a	f81389c0638d1b367ebc4055f465e19c	205	Gene3D	G3DSA:3.30.420.10		4	79	1.5e-08	T	2017-12-10	IPR036397	Ribonuclease H superfamily	GO:0003676
ML223513a	ff7855c5e4adf9424e2ef22703d83b91	406	MobiDBLite	mobidb-lite	consensus disorder prediction	328	352	-	T	2017-12-10
ML223513a	ff7855c5e4adf9424e2ef22703d83b91	406	ProSiteProfiles	PS50262	G-protein coupled receptors family 1 profile.	26	274	16.861	T	2017-12-10	IPR017452	GPCR, rhodopsin-like, 7TM	GO:0016021
ML223513a	ff7855c5e4adf9424e2ef22703d83b91	406	Pfam	PF00001	7 transmembrane receptor (rhodopsin family)	30	237	5.9e-06	T	2017-12-10	IPR000276	G protein-coupled receptor, rhodopsin-like	GO:0004930|GO:0007186|GO:0016021
ML223513a	ff7855c5e4adf9424e2ef22703d83b91	406	SUPERFAMILY	SSF81321		4	289	4.3e-21	T	2017-12-10
ML223513a	ff7855c5e4adf9424e2ef22703d83b91	406	Gene3D	G3DSA:1.20.1070.10		1	311	4.6e-23	T	2017-12-10
ML22602a	18c87ec0a552c0446c7121d55c39d0d7	338	Pfam	PF03567	Sulfotransferase family	96	289	1.4e-10	T	2017-12-10	IPR005331	Sulfotransferase	GO:0008146|GO:0016021
ML233112a	776eee368d19ebe4a188e75d8556353e	303	SUPERFAMILY	SSF49785		168	294	8.42e-05	T	2017-12-10	IPR008979	Galactose-binding-like domain superfamily
ML233112a	776eee368d19ebe4a188e75d8556353e	303	Gene3D	G3DSA:2.60.120.260		153	302	4.9e-06	T	2017-12-10	IPR008979	Galactose-binding-like domain superfamily
ML23402a	597c3dc2ea5686884396c99ce3085615	150	Pfam	PF02535	ZIP Zinc transporter	10	96	6.1e-11	T	2017-12-10	IPR003689	Zinc/iron permease	GO:0016020|GO:0030001|GO:0046873|GO:0055085
ML25767a	3662aae2bc4e570d6d5956af91cbbbe3	309	Pfam	PF02089	Palmitoyl protein thioesterase	22	281	1.4e-14	T	2017-12-10	IPR002472	Palmitoyl protein thioesterase	GO:0098599	Reactome: R-HSA-75105	Fatty acyl-CoA biosynthesis
ML25767a	3662aae2bc4e570d6d5956af91cbbbe3	309	Gene3D	G3DSA:3.40.50.1820		13	302	3e-39	T	2017-12-10	IPR029058	Alpha/Beta hydrolase fold
ML25767a	3662aae2bc4e570d6d5956af91cbbbe3	309	SUPERFAMILY	SSF53474		20	289	2.46e-44	T	2017-12-10	IPR029058	Alpha/Beta hydrolase fold
ML273210a	b15e755abc747d7b20efccee39bec3df	206	ProSitePatterns	PS00018	EF-hand calcium-binding domain.	70	82	-	T	2017-12-10	IPR018247	EF-Hand 1, calcium-binding site
ML273210a	b15e755abc747d7b20efccee39bec3df	206	ProSitePatterns	PS00018	EF-hand calcium-binding domain.	34	46	-	T	2017-12-10	IPR018247	EF-Hand 1, calcium-binding site
ML273210a	b15e755abc747d7b20efccee39bec3df	206	ProSitePatterns	PS00018	EF-hand calcium-binding domain.	143	155	-	T	2017-12-10	IPR018247	EF-Hand 1, calcium-binding site
ML273210a	b15e755abc747d7b20efccee39bec3df	206	ProSitePatterns	PS00018	EF-hand calcium-binding domain.	107	119	-	T	2017-12-10	IPR018247	EF-Hand 1, calcium-binding site
ML273210a	b15e755abc747d7b20efccee39bec3df	206	MobiDBLite	mobidb-lite	consensus disorder prediction	169	206	-	T	2017-12-10
ML273210a	b15e755abc747d7b20efccee39bec3df	206	ProSiteProfiles	PS50222	EF-hand calcium-binding domain profile.	94	129	17.889	T	2017-12-10	IPR002048	EF-hand domain	GO:0005509
ML273210a	b15e755abc747d7b20efccee39bec3df	206	ProSiteProfiles	PS50222	EF-hand calcium-binding domain profile.	21	56	15.322	T	2017-12-10	IPR002048	EF-hand domain	GO:0005509
ML273210a	b15e755abc747d7b20efccee39bec3df	206	ProSiteProfiles	PS50222	EF-hand calcium-binding domain profile.	130	165	12.617	T	2017-12-10	IPR002048	EF-hand domain	GO:0005509
ML273210a	b15e755abc747d7b20efccee39bec3df	206	ProSiteProfiles	PS50222	EF-hand calcium-binding domain profile.	57	92	11.78	T	2017-12-10	IPR002048	EF-hand domain	GO:0005509
ML273210a	b15e755abc747d7b20efccee39bec3df	206	SMART	SM00054		61	89	0.00048	T	2017-12-10	IPR002048	EF-hand domain	GO:0005509
ML273210a	b15e755abc747d7b20efccee39bec3df	206	Gene3D	G3DSA:1.10.238.10		146	178	0.00015	T	2017-12-10
ML273210a	b15e755abc747d7b20efccee39bec3df	206	SMART	SM00054		134	162	0.00012	T	2017-12-10	IPR002048	EF-hand domain	GO:0005509
ML273210a	b15e755abc747d7b20efccee39bec3df	206	SMART	SM00054		25	53	1.1e-05	T	2017-12-10	IPR002048	EF-hand domain	GO:0005509
ML273210a	b15e755abc747d7b20efccee39bec3df	206	Gene3D	G3DSA:1.10.238.10		6	40	1.6e-07	T	2017-12-10
ML273210a	b15e755abc747d7b20efccee39bec3df	206	SMART	SM00054		98	126	3.2e-10	T	2017-12-10	IPR002048	EF-hand domain	GO:0005509
ML273210a	b15e755abc747d7b20efccee39bec3df	206	Pfam	PF13499	EF-hand domain pair	97	159	2.7e-13	T	2017-12-10	IPR002048	EF-hand domain	GO:0005509
ML273210a	b15e755abc747d7b20efccee39bec3df	206	Pfam	PF13499	EF-hand domain pair	25	86	1.4e-13	T	2017-12-10	IPR002048	EF-hand domain	GO:0005509
ML273210a	b15e755abc747d7b20efccee39bec3df	206	CDD	cd00051	EFh	25	86	4.23181e-18	T	2017-12-10	IPR002048	EF-hand domain	GO:0005509
ML273210a	b15e755abc747d7b20efccee39bec3df	206	Gene3D	G3DSA:1.10.238.10		113	145	8.3e-20	T	2017-12-10
ML273210a	b15e755abc747d7b20efccee39bec3df	206	CDD	cd00051	EFh	98	160	2.57787e-20	T	2017-12-10	IPR002048	EF-hand domain	GO:0005509
ML273210a	b15e755abc747d7b20efccee39bec3df	206	Gene3D	G3DSA:1.10.238.10		41	73	1.2e-20	T	2017-12-10
ML273210a	b15e755abc747d7b20efccee39bec3df	206	Gene3D	G3DSA:1.10.238.10		74	112	9e-23	T	2017-12-10
ML273210a	b15e755abc747d7b20efccee39bec3df	206	SUPERFAMILY	SSF47473		19	164	4.61e-48	T	2017-12-10	IPR011992	EF-hand domain pair
ML29581a	0dc309b781e2d70a6057d263a7635265	301	MobiDBLite	mobidb-lite	consensus disorder prediction	1	20	-	T	2017-12-10
ML29581a	0dc309b781e2d70a6057d263a7635265	301	Gene3D	G3DSA:3.60.10.10		53	299	2.9e-17	T	2017-12-10	IPR036691	Endonuclease/exonuclease/phosphatase superfamily
ML29581a	0dc309b781e2d70a6057d263a7635265	301	SUPERFAMILY	SSF56219		54	291	2.49e-20	T	2017-12-10	IPR036691	Endonuclease/exonuclease/phosphatase superfamily
ML29581a	0dc309b781e2d70a6057d263a7635265	301	CDD	cd09076	L1-EN	59	301	5.52013e-50	T	2017-12-10
ML31012a	cd811a2de878f463fbc13f639a778b8a	154	Gene3D	G3DSA:3.60.10.10		11	144	0.00097	T	2017-12-10	IPR036691	Endonuclease/exonuclease/phosphatase superfamily
ML31012a	cd811a2de878f463fbc13f639a778b8a	154	SUPERFAMILY	SSF56219		16	142	8.8e-10	T	2017-12-10	IPR036691	Endonuclease/exonuclease/phosphatase superfamily
ML311628a	b9866a307c06ff57af43deb6d239bccb	254	ProSiteProfiles	PS50948	PAN/Apple domain profile.	20	98	7.216	T	2017-12-10	IPR003609	PAN/Apple domain
ML311628a	b9866a307c06ff57af43deb6d239bccb	254	SMART	SM01411		101	145	0.031	T	2017-12-10	IPR011641	Tyrosine-protein kinase ephrin type A/B receptor-like
ML311628a	b9866a307c06ff57af43deb6d239bccb	254	SMART	SM01411		148	194	0.00064	T	2017-12-10	IPR011641	Tyrosine-protein kinase ephrin type A/B receptor-like
ML311628a	b9866a307c06ff57af43deb6d239bccb	254	Gene3D	G3DSA:2.10.50.10		98	141	0.00048	T	2017-12-10
ML311628a	b9866a307c06ff57af43deb6d239bccb	254	SUPERFAMILY	SSF57184		52	181	2.51e-05	T	2017-12-10	IPR009030	Growth factor receptor cysteine-rich domain superfamily
ML311628a	b9866a307c06ff57af43deb6d239bccb	254	Pfam	PF07699	Putative ephrin-receptor like	148	194	3.6e-06	T	2017-12-10	IPR011641	Tyrosine-protein kinase ephrin type A/B receptor-like
ML311628a	b9866a307c06ff57af43deb6d239bccb	254	Pfam	PF14295	PAN domain	26	71	9.9e-07	T	2017-12-10	IPR003609	PAN/Apple domain
ML311628a	b9866a307c06ff57af43deb6d239bccb	254	Gene3D	G3DSA:2.10.50.10		142	194	2.6e-09	T	2017-12-10
ML311628a	b9866a307c06ff57af43deb6d239bccb	254	Gene3D	G3DSA:3.50.4.10		16	96	1.3e-11	T	2017-12-10
ML327414a	1626f0a2c13b10fcc453f3a71c8f6cc2	460	MobiDBLite	mobidb-lite	consensus disorder prediction	41	60	-	T	2017-12-10
ML327414a	1626f0a2c13b10fcc453f3a71c8f6cc2	460	Pfam	PF03567	Sulfotransferase family	312	437	1.7e-08	T	2017-12-10	IPR005331	Sulfotransferase	GO:0008146|GO:0016021
ML327414a	1626f0a2c13b10fcc453f3a71c8f6cc2	460	Pfam	PF03567	Sulfotransferase family	175	249	7.1e-09	T	2017-12-10	IPR005331	Sulfotransferase	GO:0008146|GO:0016021
ML33171a	5343d8c6c98a261933c4e85c2aac0d3c	366	Pfam	PF04116	Fatty acid hydroxylase superfamily	173	309	3.9e-21	T	2017-12-10	IPR006694	Fatty acid hydroxylase	GO:0005506|GO:0008610|GO:0016491|GO:0055114
ML35308a	9a201058fda434ca308456a75ab39aaa	372	Coils	Coil		118	138	-	T	2017-12-10
ML35308a	9a201058fda434ca308456a75ab39aaa	372	Coils	Coil		172	192	-	T	2017-12-10
ML35308a	9a201058fda434ca308456a75ab39aaa	372	Gene3D	G3DSA:2.60.120.260		218	368	2.5e-05	T	2017-12-10	IPR008979	Galactose-binding-like domain superfamily
ML35308a	9a201058fda434ca308456a75ab39aaa	372	Gene3D	G3DSA:3.90.20.10		87	217	8.5e-07	T	2017-12-10
ML35308a	9a201058fda434ca308456a75ab39aaa	372	SUPERFAMILY	SSF49785		235	363	6.8e-07	T	2017-12-10	IPR008979	Galactose-binding-like domain superfamily
ML35384a	8cbf2c580ae9668b30d9a6fd0fb8a791	433	Coils	Coil		388	411	-	T	2017-12-10
ML35385a	2530fb8d8520e9f01b69eb538952b8cd	553	Coils	Coil		140	160	-	T	2017-12-10
ML35385a	2530fb8d8520e9f01b69eb538952b8cd	553	MobiDBLite	mobidb-lite	consensus disorder prediction	1	117	-	T	2017-12-10
ML35385a	2530fb8d8520e9f01b69eb538952b8cd	553	SMART	SM00248		368	407	1400	T	2017-12-10	IPR002110	Ankyrin repeat	GO:0005515
ML35385a	2530fb8d8520e9f01b69eb538952b8cd	553	SMART	SM00248		478	507	440	T	2017-12-10	IPR002110	Ankyrin repeat	GO:0005515
ML35385a	2530fb8d8520e9f01b69eb538952b8cd	553	ProSiteProfiles	PS50297	Ankyrin repeat region circular profile.	368	510	32.811	T	2017-12-10	IPR020683	Ankyrin repeat-containing domain
ML35385a	2530fb8d8520e9f01b69eb538952b8cd	553	ProSiteProfiles	PS50088	Ankyrin repeat profile.	445	477	14.532	T	2017-12-10	IPR002110	Ankyrin repeat	GO:0005515
ML35385a	2530fb8d8520e9f01b69eb538952b8cd	553	ProSiteProfiles	PS50088	Ankyrin repeat profile.	411	443	10.152	T	2017-12-10	IPR002110	Ankyrin repeat	GO:0005515
ML35385a	2530fb8d8520e9f01b69eb538952b8cd	553	SMART	SM00248		411	440	0.00035	T	2017-12-10	IPR002110	Ankyrin repeat	GO:0005515
ML35385a	2530fb8d8520e9f01b69eb538952b8cd	553	SMART	SM00248		445	474	7e-05	T	2017-12-10	IPR002110	Ankyrin repeat	GO:0005515
ML35385a	2530fb8d8520e9f01b69eb538952b8cd	553	Gene3D	G3DSA:1.25.40.20		346	434	9.1e-15	T	2017-12-10	IPR036770	Ankyrin repeat-containing domain superfamily
ML35385a	2530fb8d8520e9f01b69eb538952b8cd	553	Pfam	PF12796	Ankyrin repeats (3 copies)	394	475	4.4e-15	T	2017-12-10	IPR020683	Ankyrin repeat-containing domain
ML35385a	2530fb8d8520e9f01b69eb538952b8cd	553	Gene3D	G3DSA:1.25.40.20		435	539	4.1e-18	T	2017-12-10	IPR036770	Ankyrin repeat-containing domain superfamily
ML35385a	2530fb8d8520e9f01b69eb538952b8cd	553	CDD	cd00204	ANK	366	499	6.74525e-29	T	2017-12-10	IPR020683	Ankyrin repeat-containing domain
ML35385a	2530fb8d8520e9f01b69eb538952b8cd	553	SUPERFAMILY	SSF48403		361	519	2.02e-33	T	2017-12-10	IPR036770	Ankyrin repeat-containing domain superfamily
ML41612a	873820e5359d4ba3ca4b2c18c4fa21ec	622	Gene3D	G3DSA:3.60.10.10		53	318	1.3e-15	T	2017-12-10	IPR036691	Endonuclease/exonuclease/phosphatase superfamily
ML41612a	873820e5359d4ba3ca4b2c18c4fa21ec	622	SUPERFAMILY	SSF56219		59	297	1.1e-20	T	2017-12-10	IPR036691	Endonuclease/exonuclease/phosphatase superfamily
ML41612a	873820e5359d4ba3ca4b2c18c4fa21ec	622	CDD	cd09076	L1-EN	59	301	5.46637e-49	T	2017-12-10
ML42301a	ebcd9df78f03af06d8d4aa3c0d59c89f	147	SUPERFAMILY	SSF53850		92	141	7.19e-05	T	2017-12-10
ML42301a	ebcd9df78f03af06d8d4aa3c0d59c89f	147	Gene3D	G3DSA:3.40.190.10		76	128	2.1e-05	T	2017-12-10
ML435831a	2bc17f7dcb0c08845b0bc3a0da407db8	478	ProSiteProfiles	PS51412	Membrane attack complex/perforin (MACPF) domain profile.	1	311	11.254	T	2017-12-10	IPR020864	Membrane attack complex component/perforin (MACPF) domain
ML435831a	2bc17f7dcb0c08845b0bc3a0da407db8	478	Pfam	PF01823	MAC/Perforin domain	95	251	8e-11	T	2017-12-10	IPR020864	Membrane attack complex component/perforin (MACPF) domain
ML45135a	5141ef0f75ed59c384b9fd0ab9a8507e	192	Gene3D	G3DSA:2.30.30.40		151	191	0.00042	T	2017-12-10
ML45135a	5141ef0f75ed59c384b9fd0ab9a8507e	192	Pfam	PF00787	PX domain	68	109	0.00018	T	2017-12-10	IPR001683	Phox homologous domain	GO:0035091
ML45135a	5141ef0f75ed59c384b9fd0ab9a8507e	192	SUPERFAMILY	SSF50044		154	190	4.08e-05	T	2017-12-10	IPR036028	SH3-like domain superfamily	GO:0005515
ML45135a	5141ef0f75ed59c384b9fd0ab9a8507e	192	Gene3D	G3DSA:3.30.1520.10		59	150	1.3e-09	T	2017-12-10	IPR036871	PX domain superfamily	GO:0035091
ML45135a	5141ef0f75ed59c384b9fd0ab9a8507e	192	SUPERFAMILY	SSF64268		65	111	4.58e-10	T	2017-12-10	IPR036871	PX domain superfamily	GO:0035091
ML45397a	8663c6935968dfde62d81bd4025a93ec	964	Coils	Coil		918	938	-	T	2017-12-10
ML45397a	8663c6935968dfde62d81bd4025a93ec	964	MobiDBLite	mobidb-lite	consensus disorder prediction	1	107	-	T	2017-12-10
ML45397a	8663c6935968dfde62d81bd4025a93ec	964	ProSiteProfiles	PS50297	Ankyrin repeat region circular profile.	339	479	36.286	T	2017-12-10	IPR020683	Ankyrin repeat-containing domain
ML45397a	8663c6935968dfde62d81bd4025a93ec	964	ProSiteProfiles	PS50088	Ankyrin repeat profile.	414	446	11.461	T	2017-12-10	IPR002110	Ankyrin repeat	GO:0005515
ML45397a	8663c6935968dfde62d81bd4025a93ec	964	ProSiteProfiles	PS50088	Ankyrin repeat profile.	380	412	10.392	T	2017-12-10	IPR002110	Ankyrin repeat	GO:0005515
ML45397a	8663c6935968dfde62d81bd4025a93ec	964	ProSiteProfiles	PS50088	Ankyrin repeat profile.	447	479	9.671	T	2017-12-10	IPR002110	Ankyrin repeat	GO:0005515
ML45397a	8663c6935968dfde62d81bd4025a93ec	964	ProSiteProfiles	PS50088	Ankyrin repeat profile.	347	379	9.484	T	2017-12-10	IPR002110	Ankyrin repeat	GO:0005515
ML45397a	8663c6935968dfde62d81bd4025a93ec	964	SMART	SM00248		347	376	2.1	T	2017-12-10	IPR002110	Ankyrin repeat	GO:0005515
ML45397a	8663c6935968dfde62d81bd4025a93ec	964	SMART	SM00248		447	476	0.62	T	2017-12-10	IPR002110	Ankyrin repeat	GO:0005515
ML45397a	8663c6935968dfde62d81bd4025a93ec	964	SMART	SM00248		380	409	0.0044	T	2017-12-10	IPR002110	Ankyrin repeat	GO:0005515
ML45397a	8663c6935968dfde62d81bd4025a93ec	964	SMART	SM00248		414	443	0.004	T	2017-12-10	IPR002110	Ankyrin repeat	GO:0005515
ML45397a	8663c6935968dfde62d81bd4025a93ec	964	Pfam	PF12796	Ankyrin repeats (3 copies)	352	443	4.1e-15	T	2017-12-10	IPR020683	Ankyrin repeat-containing domain
ML45397a	8663c6935968dfde62d81bd4025a93ec	964	Gene3D	G3DSA:1.25.40.20		423	490	1.5e-16	T	2017-12-10	IPR036770	Ankyrin repeat-containing domain superfamily
ML45397a	8663c6935968dfde62d81bd4025a93ec	964	Gene3D	G3DSA:1.25.40.20		325	422	8.4e-23	T	2017-12-10	IPR036770	Ankyrin repeat-containing domain superfamily
ML45397a	8663c6935968dfde62d81bd4025a93ec	964	CDD	cd00204	ANK	342	468	1.00245e-33	T	2017-12-10	IPR020683	Ankyrin repeat-containing domain
ML45397a	8663c6935968dfde62d81bd4025a93ec	964	SUPERFAMILY	SSF48403		339	482	1.95e-35	T	2017-12-10	IPR036770	Ankyrin repeat-containing domain superfamily
ML46083a	42581d4bbda74a788b411a663a51bd58	300	Pfam	PF02089	Palmitoyl protein thioesterase	72	274	1.2e-15	T	2017-12-10	IPR002472	Palmitoyl protein thioesterase	GO:0098599	Reactome: R-HSA-75105	Fatty acyl-CoA biosynthesis
ML46083a	42581d4bbda74a788b411a663a51bd58	300	Gene3D	G3DSA:3.40.50.1820		22	294	4.2e-40	T	2017-12-10	IPR029058	Alpha/Beta hydrolase fold
ML46083a	42581d4bbda74a788b411a663a51bd58	300	SUPERFAMILY	SSF53474		25	281	9.81e-50	T	2017-12-10	IPR029058	Alpha/Beta hydrolase fold
ML50514a	0aef37a8cea2bbc137b47d24f5c389cc	170	SUPERFAMILY	SSF143990		5	168	2.09e-48	T	2017-12-10	IPR037238	YbiA-like superfamily
ML50514a	0aef37a8cea2bbc137b47d24f5c389cc	170	TIGRFAM	TIGR02464	ribofla_fusion: conserved hypothetical protein	17	167	2.7e-50	T	2017-12-10	IPR012816	NADAR
ML50514a	0aef37a8cea2bbc137b47d24f5c389cc	170	Pfam	PF08719	Domain of unknown function (DUF1768)	17	167	2.1e-52	T	2017-12-10	IPR012816	NADAR
ML50514a	0aef37a8cea2bbc137b47d24f5c389cc	170	CDD	cd15457	NADAR	14	164	1.20028e-64	T	2017-12-10	IPR012816	NADAR

## Sheet: BUSCO scores
PROTEINS
Species	Complete+Partial	% of 303 total	Relative to M. leidyi
Mnemiopsis leidyi	298	98.35	1
Aulacotena sp	287	94.72	0.963087
Bathocyroe fosteri	296	97.69	0.993289
Bathyctena chuni	289	95.38	0.969799
Beroe abyssicola	296	97.69	0.993289
Beroe forskalli	297	98.02	0.996644
Beroe ovata	286	94.39	0.959736
Bolinopsis infundibulum	298	98.35	1
Cestum veneris	296	97.69	0.993289
Charistephane fugiens	290	95.71	0.973154
Deiopea kaloktenota	165	70.82	0.553691
Dryodora glandiformis	293	96.7	0.983221
Euplokamis sp	298	98.35	1
Haeckelia beehleri	303	100	1.01678
Haeckelia rubra	300	99.01	1.00671
Hormiphora californensis	293	96.7	0.983221
Kiyohimea usagi	299	98.68	1.00336
Lampea lactea	291	96.04	0.97651
Lampea pancerina	296	97.69	0.993289
Lampocteis cruentiventer	295	97.36	0.989933
Leucothea pulchra	298	98.35	1
Ocyropsis maculata	300	99.01	1.00671
Thallassocalyce inconstans	293	96.7	0.983221
Undescribed sp. B	297	98.02	0.996644
Undescribed sp. C	293	96.7	0.983221
Undescribed sp. K	290	95.71	0.973154
Undescribed sp. L1	299	98.68	1.00336
Undescribed sp. L2	288	95.05	0.966443
Undescribed sp. M	287	94.72	0.963087
Undescribed sp. P	294	97.03	0.986577
Undescribed sp. R	291	96.04	0.97651
Undescribed sp. R	293	96.7	0.983221
Undescribed sp. T	298	98.35	1
Undescribed sp. V	293	96.7	0.983221
Undescribed sp. W	293	96.7	0.983221
Undescribed sp. X	286	94.39	0.959732
Velamen parallelum	297	98.02	0.996644
			0.975513

## Sheet: N = 13 ToxProt hits from C54
ML Gene ID	ToxProt hit	description	bit score	UniProt hit	description	bit score
ML056965a	sp|A3FM55|LECM1_HYDHA	c-lectin	50	sp|P21328|RTJK_DROME	reverse transcriptase	91
ML01571a	sp|Q3SB11|CALGL_TROCA	calglandulin	102	sp|P24044|CALM_PLAFA	calmodulin	131
ML398319a	sp|Q8MQS8|SP34_APIME	Venom serine protease 34	82	sp|P00765|TRYP_ASTAS	trypsin	106
ML01511a	sp|Q3SB11|CALGL_TROCA	calglandulin	68	sp|P02595|CALM_PATSP	calmodulin	103
ML056959a	sp|Q66S03|LECG_THANI	Galactose-specific lectin	49	sp|A2VD00|EIF3A_XENLA	Eukaryotic translation initiation factor 3 subunit A	110
ML064935a	sp|A9YME1|VA5_MICHY	Venom allergen 5	60	sp|Q8K4G5|ABLM1_MOUSE	Actin-binding LIM protein 1	97
ML45836a	sp|A7X3Z7|LECM2_ERYPO	C-type lectin lectoxin-Lio2	45	sp|P10716|CLC4F_RAT	C-type lectin domain family 4 member F	59
ML15049a	sp|J3RYX9|CYT1_CROAD	Cystatin-1 protease inhibitor	50	sp|J3RYX9|CYT1_CROAD	Cystatin-1 protease inhibitor	50
ML32097a	sp|Q91132|VCO3_NAJKA	Cobra venom factor, a structural and functional analog of complement component C3b, the activated form of C3	78	sp|Q6GQT1|A2MG_MOUSE	Alpha-2-macroglobulin-P, protease inhibitor	135
ML09434a	sp|J3S9D9|RCN2V_CROAD	Reticulocalbin-2, calcium binding protein	138	sp|Q5RDD8|CALU_PONAB	calumenin	206
ML32096a	sp|Q0ZZJ6|VCO31_AUSSU	A.superbus venom factor 1, a structural and functional analog of complement component C3b, the activated form of C3	145	sp|P28665|MUG1_MOUSE	Murinoglobulin-1	280
ML10592a	sp|Q9XZC0|LCTA_LATTR	Alpha-latrocrustotoxin-Lt1a	147	sp|O75762|TRPA1_HUMAN	TRPA1, cation channel	379
ML16589a	sp|P35779|VA3_SOLRI	Venom allergen 3	84	sp|P47032|PRY1_YEAST	Protein PRY1	92
