# Supplementary material for: Integrating Embryonic Development and Evolutionary History to Characterize Tentacle-Specific Cell Types in a Ctenophore
Source: Mol Biol Evol. 2018 Aug 30;35(12):2940–56. doi: 10.1093/molbev/msy171 (PMC6278862; doi:10.1093/molbev/msy171)
Supplement: Supplementary Data [file msy171_supp.zip › Supplementary_File_2_adhesives.txt]

>AHN92641.1 sea star footprint protein 1 [Asterias rubens]
MKAALLVVLLVACSANLVTSHDATPASCQDVLAQGNTHDGMYEIDPDGAGGEPQFQVYCELAGGKGVSII
HHDAECADREACKVDGFEEPGSFVKKVNYKGNIKQIEALIDLSGYCEQFLSYEAHASVIFWQPQNKNYAW
WQNRNNRVMQNWGGAPTGTHGCGCSTEAEGCIEKKRCNADCNTHQLTIDSGYLNDKDNLPVTELHFGDTG
TLTDNEYGFYKLGPIRCSGGPTHKEQEIPVFNTDTIYQYRYDLPRIKPGECRIVFEVQACNDAFIGFSEQ
EGEQAELIELNIGGWGNSKTVIRNCKQCQTESAIEESILSCDEPKKFFVSWCTGTFTFGREGHGSLLSWN
PPRSIHPTHVAFSTGYGATGTFSFDSFFSKEIHTCQNQKADINCGSRFVDILSAVYGRNSKENCPHRYMK
STNCAASKSLEVVGLQCQGKHQCRLTVNNGVFGNPCCGTFKYLHAKYRCIDLPKKKRFTNDVCENNDCNP
LGGQCLPLRGSDYQCSCKANFFGDKCEREYAMCRAWGDPHYTGFNGRNFDYQGMCKYTLATPCVDNKDFL
FRVVGVNKVASWNNRVSYNRGMELKIGGSDIVLAQGKQVQIDGALVNAPCGVKDTKIDLDGKFLVVTNER
LGVKVMWDGSEVFKIFAEKGIYGDNMCGLCGSIRAQKDDPFVMSNGTTTDDINAFGESWTANPFECPACK
DCVPLSHCKDNPELLRRAKEACEPIRDPNAVFALAIPAGQDPFDSEEMFNSCVFDMCSQDKYDDLIRCAN
MEEYANRIIQENRQDYIMSANAIVDWRAELECPFNCPLGSVYSICASSCQRTCYQTVVRELCDMDCVEGC
EPIAGFVLQNGIPVPETECGCRYGNDYYEVGQHWITKDCTESCACEDFGRLACFPVNCVSHAFCGSQNAV
HGCHCESNYAGDGTLRCEALCPQFMGHEAEVRHEVDEGSHVVIFHELPIICEGYIRSFTIKRSNVLMEEV
DFLVFRQHPGVVNTFIIVGSAHLTIDDDTMDLSLEDNEMIPVKAGDFVGIMSDTGTVFYDLETEVGRVLE
APLFDNLEPTTEVSFQALDTLRSYSVKWELDSSNGRRVEPFMFNTYLGVQSGEILDSSMTASTERGDFKA
FRGRLDNSDGACTWTANINNQDQWLQVDLTEVKLVIGVVTQGHCGMVDDDADHLFGCVKKFHVQVSVDGN
DFEYITDEDGRDELFDSKCSFHAHNKNFFKEAVNVRYVRFIPTVWTQSISMRVEIIGRDDADDEHQGVGL
ESRSLADEDGTAILFVDRPFGRNGHVQGVRYFAAMPESFMLGVWRPTAVQTTYALIGRSYITSTGQGVAC
KSLSEKIPVRKGDVFGIVFDKQVIGSEPDANNKVLIRKNFRPEDLNTMPITGLLDYPESDNRKFSIRVRF
RIATSRTIAPVMSVTNMGLQDGLITSEQITSNGICDSNGKADRVRLGLKDQQGMLGGWCGRQIDQSAYIQ
IDFKKKRPCGGVTTQGLSSPTRKWFVQKFIARHSVDLQTWTDVADEGGNTIMFGGNYDQETQVKNFFPTL
LITQSIRIQPMKWTGNFPSMRMDVLGLADTVSENPEVGFDTNPREDAGSGGFSFVIPEKKFSADGYVKGL
YFRATKLGSFKFIVFREINADKKVYQVVGMRHINIKQDQVELSVDFKGNQRLAVKKGDMIGFNFCRSVLY
KTLAGGDVTAVVYARNREIVNYRSMKAGSFVQFVGVAQRAYSVKALFEEASPGEVVLPVDAKNPVGLANG
ILVDTSITVSSTYVHEGDSHSFGPRSARLRHVGMHENLGGAWVADQKDESPWLQVDFRVEGTVTGLITQG
RHAKVNWWVTRYAVYYSVNCEDWMPVEDANGDEMVFEGNVDSDTEVERYFPNAVKAQCIRVYPRGFFGRA
AMRLEVLGDFEIAANEYGMTVKTRDNLDNKNFILLAAGIPFESDGYITEWIFWPKTSAAFKAGVWRVHPD
DPFQFRHIGSNDIPPQTPNELATFQPDKTVQIPFRKGDVIGFSFTMPLVAFDEGDDSTDLLYSKNAGSLE
PTPIGQYRRFESSGKQAYSIKAVVRIEPARDIPAVSCRHGLGMEDGLIPDQSIEASSLFGSQYTYSQARL
NSRSSAALKGCWAPATDETDQYVQVDLGKPTIVTGVSVQGCNDEERWVSKLRVQLSLDGSNWEDALGTDG
SKIFYGNTDSDSVVSMFFNEEAKVQFVRIIVQEWSNQIGLRFEVMGCPISCEKEWGANPLVRNWRRSNRD
KSLVVNIKNPLSCNGYITGWKFVPKYAESVIFYVLQPVDIKKGVFTIVGNTYIEKSSDWNRGETVDVPLE
RANWIEVRSGQMIGFYAPGRSPIYKDRSAHDRSEHMVTRSCRIDGFSRKSKGDDVIMSRYKTSSATYSFV
AVLSQEAIGDVKVLTPPVACSGGIGMESGRIPDDFIFSSSSNDPIKLGPGQARLNNDLAWQASPTDENIY
LQVDIGYIAMLTGIVTQGDPVNSCWVTSYSVEYTASHDYRNPLEPTKFAWVAETNAIKEIFAGNSDQNGM
KTNFFKKALEARVIRIAINDFKGCPAMRMEVLGCADPDTCSPNPCKQGAMCRKAQNSDGYTCNCPAEWGG
KNCEVKTNKCFGWGDPHYGQFDGAKYNFMGACTYVLTRTVAGSTKDAFEVTAKNEKSLRQPSVSSTREVY
IRINKRFYEFKQNRAVFVDNEKIRSPYEKDGVTIIDGCNSRVILMTDFGLRVVWDGRSKVEVYLTEDYKH
EVEGLCGNYDGQQGPDYFMRSGEPTTDINKFGESWGVDELCIGCQDCIEKDECRENELIEEAQKACHVLI
NPHGPFSMCHGIISVDAYYKECTFDFCKLYPNMENLCEDIQVYADDCNDKKIQIGIWRTPGFCNYPCPVG
MVTTEIGTECPNTCGNPQAQDSCTGTIGPMCVCAPDLLLEDGDRCVPIAECGCTYHGRYFKKGETFLADD
CSESCFCNDEQEAECTPIDACHEQATCSVVKGAKGCHCNPGWTGDGVFICDEILEPVHVTVCYNGLLTID
CTANAERIEILLVDYGTYPTADCPETLEGATPGAQDAASFILFDRCHNQEKCSFTVNDAIFGDYQGRDGK
SLYVKYQCREEIASYPVRADTELISCEGNTLDLDCGFLKISVIRASYGRGQGDFVCTETGDDTSTTPLTE
DCIFKSAFRLISEACHGKQTCTITSDTGLFGTDSCPTVSKYAKVQYQCVKNPDPRVLEDDKCDPNPCING
ECESVSIEPKYNCKCLPGFTGTHCEIGKATCKALGDPHYITFDDVRYDFMGPCVYTLVKNADKEVKDFEV
RVTNEKARRNPSMSSTVAVDFIYENHVIKLRKMGVTYIDDVITNGYTTAGLTVSIDTPNVVVTTDSGIVI
RWDGRYLVEVDVTGDYFNHVEGLCGNYNSDQEDEFTTRMGMLVDDPQKFGRSWNVEDTNVVAGVEPCVDC
VDCVLPEPCADATVKGKAQEVCSQLIDASGPFQECHGTVDPATAYKNCMTDMCTMPEGLAYCEDYQFYAE
ECLDKQITISWRRADFCFVDCLVMNMVYSPKSPACPSNCANPTAALTCNLADRENCVCPTGQLKEGKDCV
AIEKCGCLHEASGEYYRQGESVITKDCLTICSCNGYNNLDCKTYSCAANEFCGAKEGETLCMCEDGFFRD
PASKKCLEIPFPQTLVIPQHQQAMIECQDERFINILDAHFGNPKQAEICLEVSGDQSCNAESSISRMKAL
CQNKHSCIPQALIKQFGDPCFEDFKYLHVEFSCVYEIVEEPSIVTSIRACLGQSVSLLCDAGQEIFIEEF
FFGRLANDGYCLKDGEALPAEDQISATALELVRDLCHTKQSCLVQADTGTFGNPWAEGDEYMEITYKCSP
QKQ

>AAK15299.1 spiggin gamma [Gasterosteus aculeatus]
MTTQRWILAFCLSLASVFGTVELFKTKEIQTYTCRTFGSGIVQPFKGESYYVRSDCPFKLTSFNVNRGEY
SVTIRRGHNGLLVQVEIIINKVTTLLQNGHILVQNKSVSLPYDHTYQHIFKYGIYTRLRSSLLPFTVTWH
NVHGGINSLWVTLESELCTDMCGLCGKQNVAGHRDELIRDSKLHDHRCKIRDPVLRKNHICRRFFLKTKN
CLQDNNSHYHRLCKENICGFENSQSIFCPFFQEVASQCNQSRINRFWRRLTKCAKPRCPGDLIYEKKGPA
FIPSCSNPNPAPFYQELTETCSCPEGKVLNNCEKGYRCIPKSSCSCEFAGKTYGNGEIRSSRCQSCTCDG
GKWRCSENFCHRRCVIEGQFVTTFDGKQYVLPNKCLYVASKGPNWIIIIEFSQKNLYIRKVTVQLMEELF
VFKNNKVLFDGQEIPEFHFSGHAQVYWVSSMFVQVHTTIGINFQIQGQHRRP

>ADI48487.1 high MW proline-rich protein, partial [Euperipatoides rowelli]
GSNNPNDYDLEPYDPNTPNRKANPKDPYAPEVFPSGRRGTPDYSPVINTGPKDHRRPYRLVPHPENPNHS
GFIPVKRGPKKPGKRHPSFVDIPRKTRPRKKGEPLPEEDIPEDGEPDFDDLPEDPEFRPRKTPGTKKPYT
LISVGNPPNRRSFKKTPGNPNNPDDYTLQPYDEDTPDHKPDPDDPSAPKVYPNGKKGKPGYSPVIEIGPI
NNRKTFRLTPHPTNPNRVGFIPVRKLPGKKHPRFRDIPRKLRPHGYRPASTPEPNDGDDVFDDLPDDPEI
RPHHRPGQKYPSQIISVGKPPNRRHFEKKPRPEDPKKFDLVPYNPRHPDEEPDPENPNTPKVYPNPKGGD
PVICTGTPEHPKYHRVVPDSKHPDDPEKVNFVPVEPVGDPDDAGEPTFEEFPRISHKYHTTAKPKKTTSH
PNDGDPIFEDVPEDYDIRNIKKPGSKRPVKLISIGKPPHRQQFLKEPGPSGRPDDFTLTPYDSNKPDNKP
NPKDRYTPEVYPGKPPVIRVGPKDDPEYFQLKPDPKDPKNPNKVTFIPVKPKPHKPGQPIRFVPKLPRRF
HPYGKRTTKQPQDDDIVYTDGPDDPEVTTLPKKPGQKYPSQLIAVGKPPNRKYFEKRPGKSGRPDDYKLL
PIDPNNPNKHLDPKNPKTPKVYPGKGKPGTPNYEAPVIETGTPKNPKFFRVLPNPTEPNNPENVVFVPVQ
KLKKPHRDHISPRPRHTHRYHTTTKHPRPRPDQTPAPIDGEPVFVDEPDNPKVYRVKVPGQKRPREIIGV
GKPPNRKFFEKIPNRKHPKQFTLRPFDPKNPGKSPDDCKVYPPKPGKDGPHNPVIEIPTDDGPKFYEVKP
GPKFVPVEKLPGNEFKRLPRITRIYRRTTKKSKRHTTTLEPNENDIVPVDGPEDPKFYPFHEPGSKRPSK
LIAVGKPPNRRYFKLVPGPGDKYTLKPFTPKGKKTPKDIKVYPNNGTPVFRVPDKKGHPKYYKLVPDKKH
PGKFVFVPVRPLSPSGNKFKPLPRQTKHYRTSKSTDDND

>ADI48488.1 mid MW proline-rich protein [Euperipatoides rowelli]
MKVLTLLLPLLALVYSDDQLVDEGTIEDPSKLPPGYVLQPDGSYLMTIIEPGQETQEVQNQEQVHNEVIV
QTEDQVQNEDDYSDYTYSNNILVVGDGDNKGVFKVSRGDSNNENDFSVEPVQSEDNPTPLSSVNKDDPQV
YQEGTQGQDDYKVTLGVGKGKDRGYLQMMPDSSKPSGYKFVTQYISSYTIIPGDVQPNAEEPTEPDEEEI
EVPDSPDIKQKKGYSVITVGRPGCRRYVKLTPSKNNKPHDFDLKPIKHPDQPDSSPDEDDDDAPEIIPNG
ERGTPTYQPIIASGPSANRRYISVAQDPKQPKRFRLVPAPPVSTDNEATEPNDDDVEYEDVPENPQYTTV
KVPGNKIPVGIVSLGHPKHRVHFKIVRRSNKPGDVQVEPIRDPHNLNSSPDLNNEYAPDVCQQGDPSDEN
NAPIIATGPRFRRRYHKLLILRKGLRLIPVKRKRIAGTRKYKYILKKRRWHYRKIHKKIRKIIIHTKVTE
RRRPHGFFWWSVWWYIWW

>ADI48489.1 mid MW proline-rich protein [Euperipatoides rowelli]
MKVLTLLAFLASVYTKEVVDQGYISDPSQLPPGYVLQPDGSYLKTDEEVVDEAPKLEDGWVLQPDGSYLK
TIEDPGTVEYEDEIYPQFSKGLLTIGEGKNAGYFKVTRGSKNENDFSVETVYSASDPTPLISTIADAPQV
YQDGTRGQDDYQITLGVGKGANRGYLRMKPDSSKSSGFRFIPQYITGYSEEQDQTKTNAKAPAPQEEEEE
EIPDSPEIVSKKGYSVIVVGRPSCRRYVKLTPSKTNNPNDFDLKPIKHPDQPNSSPDPTDDDAPEIFENG
KRGTPEYQPIIASGPSANRRYISIAVDPKRPKRFTFIPAPPLEKTSQVETEPNEDEIEYEDVPENPQYKT
VTVPGNKIPVGIVSLGNVAHRCHFKIVRRSNKPGDVEVKTIRDPNNLNSTPDPKNEYTPEVVQQGDPSDE
KNAPVVATGPRFKRVFHRMLITKKGLRLLPCRKQLIKGTKRYQYLLNKRRWHYRTVVIRKPDAPRPQPKF
VKKIITTYTQVSRPKGFFENIFGSIIDVFKKPPPPRVVVQPKIVTTQINTGTVQTGAIKKIITTHVVEKP
KPAFFIGALFG

>ADI48490.1 low MW proline-rich protein [Euperipatoides rowelli]
MKSLFLFALLAVFALSSALPVERDERLMSLAQGIIGNVANFANNMLGAGSPPKLVERQVVYDHPREVVID
RPREVVIDRPPEVVYDRPREVVYDRPPEVVYDRPREVVYDRPAEVVYNHPREVVYDRPREVVYDRPSEVV
YDRPVRREVVYA

>BAE94409.1 cement protein-19k [Megabalanus rosa]
MVSSAVLFGWFCVAATALLSVDAAPVPPPCDLGIASKVKQKGVTGGGASVSTTSATQGSGTTNCVTRTPN
SVEKKNVAGNTGVTATSVSAGDGAFGNLAAALTLVEDTEDGLGVKTKNGGKGFSEGTAAISQTAGANGGA
TVKKAKLDLLTDGEDLFDTKKVEKGTVTSSSSHQGSGAGDSIFEILNEAESKIKKSGD

>BAB18762.1 cement protein-20k [Megabalanus rosa]
MKWFLFLLTTAVLAAVVSAHEEDGVCNSNAPCYHCDANGENCSCNCELFDCEAKKPDGSYAHPCRRCDAN
NICKCSCTAIPCNEDHPCHHCHEEDDGDTHCHCSCEHSHDHHDDDTHGECTKKAPCWRCEYNADLKHDVC
GCECSKLPCNDEHPCYRKEGGVVSCDCKTITCNEDHPCYHSYEEDGVTKSDCDCEHSPGPSE

>BAL22342.1 52kDa cement protein [Megabalanus rosa]
MLLRPVLLLAALAALAAATGSRPYFPVSSLKPVLSGIGLPAFYKPDYALSGLVGYLNTRPKIVTQAQFTA
RIQKYAPVIKRIVLPMRRKYSGILGDLIQVAVIRYYGCEPVIGSSIHLDRIFGEYIKRQSMPSPYKYNAK
YVTGFIRGFMGYMHKNYKPSQLVVPVVKPTYPGYGLLTVLQSVGLPALTNPRMSLGGVVAYLQLANIQQA
VFISRIRSQRKAIRRLVSKYRSRYSGVQLDLLCLAALRYYGVPRTARYVVDFDYALEHSLKSTAIVHYNP
SYVRTFLSRFSTKLVTLPYPGYDMITIFRGFGLPKLYQPRYTLGGLVSYLKVAKISQPTFIGQIKKYAKK
IKKFIRKYKKKYSGYRSDLLQLAAIRYCLYPRSYPIKFSTVFQRALSSYSTYSVSSVSSFLGLFTQYLKK
PAYVGYNLKPVLLQAGLPKLSMPQYSLSGLMSYIHGNKYSDSSLIGLIRVYGPKIKRIVHQYKSRYSGIQ
ADLLQLCAIRYYSLPVVFRSSYSFGTIFQQYLGSQNLKVYNASTVKRFINGFVSYIRKRQSNKYSGPMWV
CRRC

>BAB12269.1 cement protein-100k [Megabalanus rosa]
MMRLSLVAVLLVTVSVTGHRPSFERRCCGCLRSPVAADLDDDEIGMLREYVKKQGVMHYESLSDISLKAI
FRNKLLNNFPEEVPATRDGVLQVITESLGSLTDSVVPSVSQCGQIAGYLQKSVPALAQGGFNVDLKSLVS
SASVLLHQRGVTVNTDELNIFLKYGLINYLKSTVYQSSYSMLRQLIVTLDYLDHELPVILDYEELIAVRL
ALKKKFDTSVDIFKNRYQLAIQSYKANRNLLLDSFRTMAYRGPKYEMYLQEAIRETINIFPSISPSTVRI
VFNNLQLSNTGSGMVSPLDLLAMVTTPVLDDDLKSITKVYAERLYNKMPGCYMGQEVEIQEMYFLFLVGI
LSQGIQPLNQMAIYELFIYHSTIYFRSSCAYTVDDYFLFISRVVRPNIPLGSKHFKIISFDHSVVIENIL
VPEPWRSNYEKSRDTIIKRLVGLQGSSDQITKRLIEGGGEKGYIKNIVNLKPAITPRPQPTYDAFEYQNV
LLSSQHMQRVAFELAKRFEGLKEPSFRLPLLKILVRANLVTDTGDKAAAAFLRLFQGLPVFSRPSSLSFI
VEQLREYRLQTTKAQIKAALDQFFVATKCLGYVIPQQKIPSIFLATVGRYLSTLPTIPKQPFDYNFLEYL
RYSLASIIEHLPAVGSQSVIDDYAMYKIFSIFGHTKLSIYAKRIIIKYINEYKLLPKAAQNVPLLVQYQQ
LMESMVSKCSVSSFILSKKQLTTIQSDLYKSRRIRIELSLLVDINYMAYFAVCQSGAYTAVMNRYVYQSI
ISYTQTVRKPNYYSAEFFRILVESSKGSKLPVSRPPLVQYRRTPKRLCYIVPGIVLYREQLRQLVTLIRP
RFTFVSMRNIRSIVAHTILILRARYSITQNNCYGHLTKYYNGIPINALGAFDAYNLLQTLRVQPKRAAIS
SVGIQSAMAELYMHMRHLQMPFPSDNDVRITVLRNCLSAYSSKGMYRNVPFGRRFFAFLNTYLPMRRTAP
NKRCMRYKKSFRC

>BAE94410.1 cement protein-19k, partial [Fistulobalanus albicostatus]
VPPPCDLSIKSKLKQVGATAGNAAVTTTGTTSGSGVVKCVVRTPTSVEKKAAVGNTGLSAVSASAANGFF
KNLGKATTEVKTTKDGTKVKTKTAGKGKTGGTATTIQIADANGGVSEKSLKLDLLTDGLKFVKVTEKKQG
TATSSSGHKASGVGHSVFKVLNEAETELELKGL

>BAF96022.1 20kDa-cement protein homologue [Fistulobalanus albicostatus]
MKYTLALLFLTAIIATFVAAHKHHDHGKSCSKSHPCYHCHTDCECNHHHDDCNRSHRCWHKVHGVVSGNC
NCNLLTPCNQKHPCWRRHGKKHGLHRKFHGNACNCDRLVCNAKHPCWHKHCDCFC

>BAE94411.1 cement protein-19k, partial [Amphibalanus improvisus]
VPPPCDFSIKSKQKQVGVTAGGASVSAKGATSGSGSITCITKTPTSVTKKVAAGNAGVSGAAAAAGNGVF
KNLVTALTNISTTDDITKVQTQTIGSGGTGGAATILQLADANGGAALKEVKLDLLPIGTGLGVVKQTKQG
QVTSSSSHKASGLGNSVLKVLNAHETELKLKGI

>ACI41238.1 aggregate spider glue 1 [Nephila clavipes]
MYTHYFSIFIVIFTATLIGVESTGKTDDSSTNEVQNIVIENGSRGWPWDKEKSNFVCPLPFGVFSDVTDC
SRFYLCVAGVASRKKCQRAQQFDKYRKKCLPFIIAVCDKGDDGSSSTAPTTTTKKDGDDEKFTCPSLIGL
FMHPKDCSKYYSCTLYIPTLKSCPDLQLFDGVKLSCKPAKDVHCGNRKRPDELTTPDETTAEIIPTEEPE
TPSPETEEPETPSPETEEPETPSPETEEPETPSPETEEPETPSPETEEPETPSPETPSPETEEPETPSPE
TEEPETPSPETEEPETPSPETEEPETPSPETEEPETPSPETEEPTTTPKPRVTAPETDCDENDVDCIIDD
LGITPDWFKCPEDIGSYPHPSSKKLFIFCLNWKPSVKKCGQDLIFSEELMACDRPY

>ACI41239.1 aggregate spider glue 2 [Nephila clavipes]
MPLTTTPIPSDGSKPIFQIVPAGPGTTPGTVTGSDGKPTKFIVPQGAFITPGTIPGPDGNPVPVEPEGPG
NSPGVQTGPNGNIIKIVIPTTTPLPPPPGPLDPASEPIAPFGPGNVPNSPKSPGNYPGYSFQFPGYPDAP
GSIGPLGYLDFSQLPSSMSPEMEGNIGFLPDFSSEIGGPFPGFPPGPDNSGPGGFLNVHSLPDFVNPGYG
FPGSPQAPLGFLNFSLLPDDYNPGFPGQLVFPGYPGSPGSSGQFPGGFLSLDELPEDVRNMLNNTFSLPE
LLHSLQPLFPGRSINSGVIPKDNLQNIPGFSGTYDNLRLSNIGDNNNPTGGVFYLPEMVRLISYLPVGSF
PNGPGTINQNGGFGHPFNFPGLNGAPGYICDYLDNIDVTGGSSDDLGGEIRGNDNGPSGDVADAAPGSDV
GAPAPTGNTAAPSGQSMSSSKLQPPENQGMPESDCDDDVFSTFMKARSALMDVSSSTGVNPISQLTQDII
SGINPSEDSVDYNKFFNKLSSLLSQVRSGSSDKPNKELLSILMEGLVVSGLGVSGSSVSGLGVSGSSVSG
LGVSGSSVSGLGVSGSSVSGLGVSGSSVSGLGVSGSSVSGLGVSGLGVSGSSVSGLGVSGSSVSGLGVSG
SSVSGLGVSGSSVSGLGVSGSSVSGLGVSGSSDKPNKELLSILMEGLVAALEALNAAKISGFRDDYYVPS
DVPVYTSFLSEILY

>ADK92884.1 pyriform spidroin 2, partial [Nephila clavipes]
ISSAVSSLVQQSGTVSAGQGQSISQALSSSILSSLSQVVAQRPLPAPRQVPVPRPLPAPLPAPRPIPAPY
PRPAPVVSQVQQASIQQAQSSFAQSRQSSAAQQASVSQSQQASVSQSQQSSNAYSAASNAASSVSQASSS
SSYFNSQVVQSTLSSSLQSSSALSSIAYGQTTANINDVAAAVARSVSQSLGVSQQVAQSVISQQLASAGS
GASAQTLAQLISSAVSSLVQQSGTVSAGQEQSISQALSSSILSSLSQVVAQRPLPAPRPAPAPRPLPAPL
PAPRPIPAPLPAPRPIPAPFPRPAPVVSQVQQASIQQAQSSFAQSRQSSVAQQAAVSQSQQASASQSQQS
SNAYSAASNAASSISQASSASSYFNSQVVQSTLSSSLQSSSALSSISYGQTSANINDVAAAVARSVSQSL
GVSQQVAQSVISQQLASAGSRASAQTLAQLISSAVSSLVQQSGTVSAGQEQSISQALSSSILSALSQVVA
QRPLPAPRPAPAPRPLPAPLPAPRPIPAPLPAPRPIPAPFPRPAPVVSQVQQASIQQAQSSFAQSRQSSA
AQQASVSQSQQASVSQSQQASVSQSQQSSNAYSAASNAASSISQASSASSYFNSQVVQSTLSSSLQSSSA
LSSIAYGQTSANINDVAAAVARSVSQSLGVSQQVAQSVISQQLASAGSRASAQTLAQLISSAVSSLVQQS
GTVSAGQEQSISQALSSSILSSLSQVVAQRPLPAPRPLPVPLPRPQPAPRPLPAPLPRPQPAPIQRPQPV
FTPSPSPVFAPSAFTQQSTIAQSQQVSQAQSSLAQSQQSSLAQSQQSSLAQSQQSSLAQSQQSSLAQSQQ
SSLAQSQQSSLAQSQQSSLAQSQQSSLAQSQQSSFAQSQQVAAAQTQQSSGGYSATSMGASQISSSAISS
SSGSALASSAQQLTSAAASQRISQLSNSLASAVSNGRVNYAALSNSIASAASQIGSGSRLSKTEVLIETL
LETLAALLESISIPGSASGGSQFAQAMLAALA

>AFP57565.1 aggregate gland silk factor 1, partial [Latrodectus hesperus]
APGEADLSNMSSSELEAMGYKRTVGKDGQIVYTMTTGGSGSGGSGGSGGNGGAGGNGGNGGGADLSNMSS
SELEAMGSELEAMGYKKTVGKDGQIVYTMTTGGSGSGGNGGSGGNGGPGGNGGNGGPQGGSAPDQAELSN
MSSSELEAMGYKKTVGKDGQIVYTMTETYGGSGGNGGNGGNGGPGGNGGNGGPSHQTPGGGAPGMSSSEL
TALGYTKSVGKDGQIIYTLKSDGKGGNGGPGGNGGPGGDGGNGGPYYQTKGSDGTVTYYQTPGGNGQGSP
GSGQPGSGHPGSGQPGSGSPGSGQPGSGSPGSGQPGSGSPGSGQPGSGSPGSGQPGYYQPGSQGQPGNGQ
PGSGQPGSGQPESGQPGNGQPGSGQPGSGEPGSGQPGYYRPGGKGQPGNGQPGSGQPGSGEPGSGQPGSG
QPGYYRPGGKGQPGNGQPGSSQPGSGEPGSGQPGSGQPGYYRPGGKGQPGNGQPGSGQPGSGEPGSSQPG
SGQPGYYRPGGKGQPGNGQPGSGQPGSGEPGSGQPGSGQPGYYRPGGKGQPGNGQPGSSQPGSGEPGSGQ
PGSGQPGYYRPGGKGQPGNGQPGSGQPGSGEPGSGQPGSGQPGYYRPGGKGQPGNGQPGSSQPGSGEPGS
GQSGSGQPGYYRPGGPGNGQPGSGQPGSGQPGSGQPGHYRPGGKGQPGNGQPGSSQPGSGEPGSGQPGSG
QPGYYRPGGKGQPGNGKPGSGQPGSGQPGSGQPGYYRPGGKGQPGQGEHPGFGPSVGSFFSGSSSSESGS
EGPGHGHHGHGYGNNGNGPSSGSLLSFSSSSESGSEGPGHGNHGHGHGNNGNGHGGHPGFGNGGFPGFGT
GSHPDFGSGGFPGFSGKGGHPGFGGKGGHPGFGGSGSFPGFSGNGGHPGFGGTGGHPGFGGKGGHPGFGV
EGGLGFGSGNQPGFSVEGGLGFGSGNQPGFSVEGGLGSGKGGPGFGKGGLPGFGGKGGLPGGGIGIDPGF
GGVLPQLVSGSQSGGEGGLGFGNGGKPGFGNGGHQGFGNGGPGFGNGHPGFGNGGPGFGNGGKLGFGSGE
SGSGNGGPGFGNGGHPGFGHGGPGFGNGGHPGFGSGGPGFGNGGHPGFGSGGPGFGNGGHPGFGSEGPGF
GNGGHPGFGNGGLGFGNGGQQGNGNGGNGQTMLTQGSGFSGSGTQTLLGSGGAGTQTILGGGGSGGNGGQ
TFGGNMSPGKVTYIDADGNPISGISGLLDSNSS

>AFP57562.1 aggregate gland silk factor 2 [Latrodectus hesperus]
MAHHRSYSLSVLILVLSLLNGIQSRPEPGVHHVRYNLPPSPDTNTEYGSDYTMHVNSKGETVYTYRTEYT
GGAGGGGNGGGGYNINVNGGAGHGGQSGGGGNYNVNLNGGGHGGHPGGSLNVNANGGGQPNLGGNFNIDL
NGGGHGQPGGGLNVNMNGGGHPNLGGNFNVDLNGGGHGQPGGGLNVNMNGGGLPNVGGNLNLNGGLGGGV
GGLNVGLNGEGNGGSAGLNVNLNANGGLPNVGGNLNVGLNGGVGGGLDVNVNGKGTGGTGGSAHFIRTEG
VGNTGKANCKKGIINGAANAAHNVLNGAIHGLQGGISKLTKGGHLLGPIGGILNTAGKAADDILTNKISG
INNVINDAACGLGDMANDAAEGLDTGNIVGGVGNMGKHFLGGIGNMAKDVVSGVGHELGDTATDVKKGLF
KG

>ACV41934.1 pyriform spidroin 1, partial [Latrodectus hesperus]
HEAQAQAEAAARAQAQAEARAKAEAAARAQAQAEARAKAEATARAKAQAEAAARAQAQAEARAIAEAAAR
AQAQAEARAKAEAAARAQAQAIARAEAAARAQAEAEARAYAEALARVQAEAAARAQAQTQSRTQAETHSQ
AHSASHASSQATSETHVESTAHTATETHEHTSSNSQAASHTQAASHSQAKAQSEAHTYSQAQSAAHTIAA
AQAQAETRARAEAVARAQAQAEARVRAEAAARAQAQAEAAARAQAQAEAAARAQAQAEAAARAQAQAEAA
ARAQAQAEAAARAQAQAEAAARAQSQSEAAARAQAQAEAAARAQAQVEAAARAQAQAEAAARAQAQAEAR
AKAEAAVRAQAQVEAAARAQAQVEAAARAQAQAEAAARAQAQAEARAKAEAAARAQAQAEARAKAEATAR
AKAQAEAAARAQAQAEARAIAEAAARAQAQAEARAKAEAAARAQAQAIARAEAAARAQAEAEARAYAEAL
ARVQAEAATRAQAQTQSRTQAVTHSHAHSASHASSQASSETYAESTAHTATETHEHTSSHSQTASHSQAA
SHSKAKAHTEADTYSQAQSAAHTIAAAQAQAETRARAEAVARAQAQAEARVRAEAAARAQAQAEAAARAH
AQAEAAARAQAQAEAAARAQAQAEAAARAQAQAEAAARAQAQAEAAARAQAQAEARAKAEAAARAQAQAE
ARAKAEAAARAQAQAEARARAEAVARAQAQAEAAARAQAQAEAAARAQAQAEAAARAQAQAEAAARAQAQ
AEAAARAQAQAEARARAETAARAQAEAEARAYAEALARVQAEAAARAQAQSQSRIQAETQSHAHSASHAS
SQAFSETHAESAAHTATETHEQTSSHSQAASRSQAASHSQAEAHTEAHTYSQAQSAAHTIAAAQAQAETR
ARAEAAARAQAHAQAEAVARARAEAAARAKAQAEARADAEAAAKAQAEAAALAHAQAVARAQAEAAAKAK
IEEEARAQAEAAIRSQVEAAVRAQAEAHSQAKSEASTQTQTAAYSSSESASSSEAESSSYAQSASSFHSH
TSSNAALTSSAHQLVSAAAKRRIASLSQAMSSVISGGRVNYAALSSSLSGLASEIQNESNLSKTEVLVEA
LLETLSALLDSITPIKSPGSEENFVESVLQAFP

>AAK98794.1 putative cement protein RIM36 [Rhipicephalus appendiculatus]
MKVFVAVALISLGIHAEAFYGGSFSSGFGSGLYGGGLFGSGLSGFYGGGLGSGLYGGGLLGGGLSGLSGL
YGGGLYGLGSTRVLGLGGLGGLGGLGGLGGLSGFGYPGLFGSRYGGLLGGYGSPLSGFGSPLSGFGSPLS
GFGSPLSGFGSPLSGFGSPLSGFGSPLSGFGSPLSGFGSPLSGFGSPLSGFGSPLSGFGSPLSGFGSPFG
SYGPLSMGLGAPRRFPGDLRLISEPTSRLPVSDAVYIGVVRQRLVPAPYRVPHPVPVPQPFPVPQPYQVD
VPVPKPVEVPVPRPEPIHTVTEVTNTAVVQPVTSAVVHTEGPHVTGQVQEHVAI

>AAS66656.1 unknown [Rhipicephalus haemaphysaloides haemaphysaloides]
MSLSGARGLFGGYSGLSSLYGNSLGLSGLYGSYTGLGHLSGLLGGYSDLAGLSGFYSGYPGYLRRLSGLS
GPLGLYGHYPGLQGLYGSSLALSGLYGSYPGVGHLSGFLGEHSGLTGLFGFYGGHPSQLGGLSLSGPLGP
LGGYSGLTGLYGNSFGLSGLYDNYGYYPGLGRLPGLLGGYYGLAGLSGLYSGYTGYSGRLSASSGPLDTL
GGYLGLSSLYGNSLVLSRLYGSYPGLGKLSGLLGGYSTSTGLPGLYSGYPGYLGSLSGLSGPLGYFGGYS
GVSSPYGSSLALSSLYGSYPGITRLSGLYRSFPGLGGLSELLNGYPGGTYPSAYDDLNGFWRYPFGVRAG
MYGYGSSLGPLGYSGLYGHRVGVYGNYGPYATSLGYSGVGPLGVYGYGAFGSSLGFPGAYSKEFGSFGPF
GYVGPLGSYYGPYGFSGKAFSSHIQHGPLGTTMSSTGVSSAQGPSVTGPLLPEVVAPSTTLVTPEGLPAL
PVNTATGAKGVKTIVH

>AAF75279.1 byssal protein Dpfp1 precursor [Dreissena polymorpha]
MFSVVSFCLLAAGFGSSLGGSSDWTEKTSQSTIPTISGWSFFTTKSPLNPTLFTTKRPEYVTLSPVYPTK
IPNYTTKPPVYPTKVPEYPTKDPTYPTFKTPEYPTKVPEYPTKVPTYPTFQTPEYPTPTKYPVYPSQSPA
YPTQYPEYPSQYPVYPDQYPVYPNQYPVKQDHDPVYPPRSPLYGWRRPVYPKKTPVYPYLPLYPGYQPEY
HRRPPVYPPVYPYDPVEDKKPGPYDYDGPYDKNPGPYDYDGPYNKKPNPYGTDWQYDKKTGPYVPIKPDD
KKPNPYGTDWQYDKKTGPYVPDKSEDKKPGPYDYDGPYDKNPGPYDSDGPYNKKPGPYDYDGPYDKNPGP
YDYNGPYDKKPGPYDYDGPYDIKPGPYDYDVPYDKKPDPYDTDGPYDKKTGPYVPDKPDDKKTDPYVPDV
PLEPPGPLGK

>AM229730.1_translated AM229730 Dreissena polymorpha library (Xu W) Dreissena polymorpha cDNA clone BG_con_193, mRNA sequence
LPAAMAAAGIRFRAAARAGTRRKLIRVILQNKHILYILRKRIPKRLIRPILQRSRIRNILRKRIRRKLMR
PILQKIRIRYILIKNIRRKRMRPILQKIRIRYILIKNIRRKNMRPILQNNRIRCILRRSIRRNRIRDIKI
IGGSKSILRDNKARKGMARTTYLGRDHANH

>AAZ94729.1 foot protein 3 variant 11 [Mytilus californianus]
MNKFSVTVLLALVLIGFFAVQSDAGYGYDLGYNAPWPYNNGYYGYNGYNGYHGRYGWNKGWNNGPWGGY

>ABE01084.1 foot protein-5 [Mytilus californianus]
MKLSCVVLVLFLVTLAACIDVGSGYDGYSDGYYPGSAYNYPSGSHGYHGHGYKGKYYGKGKKYYYKYKRT
GKYKYLKKARKYHRKGYKKYYGGGSS

>ABC84186.1 foot protein-6 variant-1 [Mytilus californianus]
MKSIQMILAVFVITALCGIVESGGGNYRGYCSNKGCRSGYIFYDNRGFCKYGSSSYKYDCGNYAGCCLPR
NPYGRVKYYCTKKYSCPDDFYYYNNKGYYYYNDKDYFNCGSYNGCCLRSGY

>AAX23968.1 foot protein 1 [Mytilus edulis]
MEGIKLNLCLLCIFTFDVLGFSNGNIYNAHVSSYAGASAGAYKKLPNAYPYGTKPEPVYKPVKTSYSAPY
KPPTYQQLKKKVDYRPTKSYPPTYGSKTNYLPLAKKLSSYKPIKTTYNAKTNYPPVYKPKMTYPPTYKPK
PSYPPTYKSKPTYKPKITCPPTYKAKPSYPPTYKPKKTYPPTYKPKVTYPPTYKPKPSYPPIYKSKPTYK
PKITYPPTYKAKPSYPPTYKAKPSYPPTYKAKPTYKAKPTYPSTYKAKPTYPPTYKAKPSYPPTYKAKPS
YPPTYKAKPTYIAKPSYPPTYKAKPSYPPTYKAKPSYPPTYKAKSSYPPTYKAKPTYKAKPTYPSTYKAK
PSYPPTYKAKPTYKAKPTYPSTYKAKPTYPSTYKAKPSYPPTYKPKISYPPTYKAKPSYPSTYKAKSSYP
PTYKAKPSYPPTYKAKPTYKAKPTYPSTYKAKPTYKAKPTYPPTYKAKPSYPPTYKPKPSYPPTYKSKSS
YPSSYKPKKTYPPTYKPKLTYPPTYKPKPSYPPSYKPKITYPSTYKLKPSYPPTYKSKTSYPPTYNKKIS
YPSQY

>AAF89278.1 foot protein-3 precursor variant1 [Mytilus edulis]
MNNFSVSVLVALVLIGSFAVQSDAADYYGPNYGPPRRYGGGNYNRYNRYGRRYGGYKGWNNGWNRGRRGK
YW

>AAL35297.1 polyphenolic phosphoprotein mefp-5 precursor [Mytilus edulis]
MKLSCIVLVLFLVTLAAYSDVGSSSSEEYKGGYYPGNAYHYHSGGSYHGSGYHGGYKGKYYGKAKKYYYK
YKNSGKYKYLKKARKYHRKGYKYYGGSS

>BAA09851.1 adhesive plaque protein [Mytilus galloprovincialis]
MEGIKLNLCLLCIFTCDILGFSNGNIYNAHGSAYAGASAGAYKTLPNAYPYGTKHGPVYKPVKTSYHPTN
SYPPTYGSKTNYLPLAKKLSSYKPIKTTYNAKTNYPPVYKPKMTYPPTYKPKPSYPPTYKPKPSYPATYK
SKSSYPSSYKPKKTYPPTYKPKLTYPPTYKPKPSYPPTYKPKPSYPATYKSKSSYPPSYKTKKTYPSSYK
PKKTYPSTYKPKVSYPPTYKSKKSYPPIYKTKASYPSSYKPKKTYPSTYKPKISYPPTYKAKPSYPTSYR
AKPSYPSTYKAKPSYPPTYKAKPSYPPTYKAKPTYPSTYKAKPSYPPTYKAKPSYPPTYKAKPSYPPSYK
PKTTYPPSYKPKISYPPTYKAKPSYPPIYKAKPSYPPTYKAKPSYLPTYKAKPSYPPTYKAKPRYPTTYK
AKPSYPPTYKAKPSYPPTYKAKLSYPPTYKAKPSYPPTYKAKPSYPPTYKAKPSYPPTYKTKPSYPRTYK
AKPSYSSTYKAKPSYPPTYKAKPSYPPTYKAKPSYPPTYKAKPSYPPTYKAKPSYPPTYKAKPSYPQTYK
AKSSYPPTYKAKPSYPPTYKAKPSYPPTYKAKPSYPPTYKAKPSYPPTYKAKPSYPPTYKAKPSYPPTYK
AKPSYPPTYKAKPSYPPTYKAKPSYPATYPSTYKAKPSYPPTYKAKPSYPPTYKPKPSYPPTYKSKSSYP
SSYKPKKTYPPTYKPKLTYPPIYKPKPSYPPTYKSSYPPRYKKKISYPSQY

>AAS00463.1 foot protein-5, partial [Mytilus galloprovincialis]
SSEEYKGGYYPGNTYHYHSGGSYHGSGYHGGYKGKYYGKAKKYYYKYKNSGKYKYLKKARKYHRKGYKKY
YGGGSS

>AAY46226.1 foot protein 1 variant 1 [Perna viridis]
MARNMNILTLFAVLIGSASAVYHPPSWTAWIAPKPWTAWKVHPPAWTAWKAHPPAWTAWKATPKPWTAWK
APPPAWTAWKATPKPWTAWKAPPPTWTAWKATPKPWTAWKAPPPAWTAWKATLKPWTAWKATPKPWTAWK
ATPKPWTAWKATPKPWTAWKATPKPWTAWKATPKPWTVWKATPKPWTAWKATPKPWTAWKAPPPAWSAWK
ATPKPWTVWKATPKPWTAWKATPKPWTAWKATPKPWTVWKATPKPWTAWKAPPPAWTAWKATPKPWTAWK
APPPTWTAWKATPKPWTAWKAPPPAWSAWKATPKPWTAWKATPKPWTAWKATPKPWTAWKATPKPWTAWK
VPPPAWTAWKAHPPAWTAWKATPKPWTAWKAPPPAWTAWKATPKPWTAWKAPPPAWTAWKATPKPWTAWK
ATPKPWTVWKATPKPWTAWRATPPPTWTAWHGHGYGGYGKPGKPGKPGSKGPRGPAGPPGATGKTGRTGA
TGKRGPPGYPGKPGVPGRNGYVHIVFDGYGKWEIGKIERKNIREAVAKAWTAWNAGHGHGWTAWTAPPAY
G

>AGZ84282.1 PVFP-2, partial [Perna viridis]
YTGDKCEIKPDPCASKPCANEGECIRIGYYNYKCKCVNGYTGDQCTESPCSKYPCKNQGTCTATNSKPFY
SCVCKNGYTGDQCQNDACYSRPCQNKGVCSVSATDPYYKCSCKNGYTGSICDKDPCYSAPCENSGKCIVS
GVSPYFYKCICVNGFTGRRCQIKPNPCASKPCQNEGECLPLGYRGYKCKCNNGYTGENCEISPCSRKPCQ
NGGFCSSINCKPFYKCTCKRGYTGYNCEKKINPCDARPCLHGGFCQCLGGLMFKCRCRDGWTGNRCQKRV
DKCGGCFNGGRCLCNKYKWSCRCQKGFTGGHCQRKAKYYYKR

>AGZ84285.1 PVFP-3 [Perna viridis]
MKCTLFSIWVVVFAISGMNYVDAQLTCFPTIDCGFNIDGCQSFCRDRNCSPYGSECRNNNLCCCLYCRFG

>AGZ84279.1 PVFP-5 [Perna viridis]
MLKFVVLAVVLCACYVQAYDYRDPCKPRPCVNGGTCCRKGSSYTCKCRYGYYGKNCQYNSCSPSPCKNGG
TCKCLGGSKFRCYCKKGYKGKYCQYGPCYTNPCLNGGTCAYMYGLPFYKCSCVPGYYGKKCQIKRYYKDR
CGGCLNGGNCICNKYGKYFCKCKSGYSGKRCSGKYY

>AGZ84283.1 PVFP-6 [Perna viridis]
MISAVCIFFFLVGQIQAGVYIPFEKPGQCPVTRGITPCVCIPENSECRFDSNCPGAMKCCDFGCGCNKRC
VPPVPSPLQCYYNGQYYPIGAHFPSVDGCNTCYCNDDGTVMCTLKACGYGYK

>ABR68007.1 matrilin-like 40 kDa protein [Ambigolimax valentianus]
MKTTALLTRNCAHTKMLVGLLLFVASVLVTGTNGQPVFGCLFANCQQNCRNKLLGHECYCNSGYTVDPNN
YRKCIVARANCNSGFENVPGNPSRCQDIDECQRTNPCQQGCTNTVGGFQCFCFSGFRVDYLNSYRCIAER
PTCEKGFQPSVSNPSICADINECETSHPCDQTCVNLHGSYRCTCRPGYEVNEYDNDRCNLIQECTTLADI
VLVLDSSGSMEDKNNELQLNFASRFVSHFLVGNSKARFGALLFSDFVENLFYLNKYTSTADVSKAILRAP
YHRGTTLTNEAFDFIRTEGVFSTPKGGRSNAPDIVVVFTDGQSTKPALTLAAADNLKRQNVRIVAVGIGN
EVSKEELRQVASSRDDVFEASSFENLDYIEQKLAKNVCRG

>ABR68008.1 matrilin-like 85 kDa protein [Ambigolimax valentianus]
MLTSVVIALCIFVPATQAHFGCIFGRCQHICNPGLLVTWSCSCRAGYVVASHDKTKCVLIAQPNNCRPGF
RPSPSDPRECEDINECANTINPPCDQICINSRGSYECSCRSGYQLSEYDASRCEIISQPSSCRPGFRPSP
SDPRECEDINECANTANPPCDQLCTNSRGSYECSCRSGYQLSENDASRCEIISQPSKCRPGFRPSSADPR
ECEDINECANTANPPCEQVCTNSRGSYECSCRSGYEISERDPSKCVAINACGNGFRPSPSDPRECEDINE
CANTANRPCQQVCTNTRGGYKCSCNEGFAVSATDSSKCDFVDPCKASPCEHTCTNAGNTFVCSCRSGFRV
KDVTRCEDVDECSGRSPCEQTCTNTVGGYTCSCGAGYSVSSSDSSKCESSNPCANNKCEHDCTVTGSSFK
CTCRKGYQISSNDPTRCDDVDECLKSPCEFSCTNTVGSYTCTCKPGFAPSTTDKTKCVAADACNTNRKCE
HVCTVIPTGRKCSCRDGYSINDEDETLCDEVEVCQEKADIIMLFDASNSILLENFDKQFIFAKRLIKNFK
IGSNDVRFGGVVFSQKTQLLFNLKDHDDFDGLSKGLTNVKYLDSSTKTDEAFNLVVNDKMFSVEKGGRVS
APDIVLLFTDGNPTSPTKTITSADTVKKNGISIISLAIGKDLDMDILRTISSKPEFAIEATNYDMLDYVE
KKLAQLLCKESKSKTG

>AAY29115.1 cement precursor protein 1 [Phragmatopoma californica]
MKVFIVLALVSAAYGCGVGIGCAGGRCGGACGGKGYGYGGKLGYGAYGKGGIGGYGYGKGCVGGYGYGGL
GAGKLGGYGYGGSKCGGYGYGGQKLGGYGYGGKKLGGYGYAAKKVGGYGYGAKKVGGYGYGAKKVGGYGY
GAKKVGGYGYGAKKVGGYGYGAKKVGGYGYGAKKVGGYGYGVKKVGGYGY

>AAY29116.1 cement precursor protein 2 [Phragmatopoma californica]
MKVLIFLATVAAVYGCGGAGGWRGGSCGGRWGHPAVHKALGGYGGYGAHPAVHAAVHKALGGYGAGAWGH
PAVHKALGGYGAGAWGHPAVHKALGGYGGYGAHPAVHVAVHKALGGYGAGAWGHKATGYGGYGAHPVAVK
AAYNHGFNYGANNAIKSTKRFGGYGAHPVVKKAFSRGLSHGAYAGSKAATGYGYGSGKAAGGYGY

>AAY29119.1 cement precursor protein 3A variant 3 [Phragmatopoma californica]
MKLLSVFAIVVLAVYITHVEADSSSSSYSSSSSYSSSSYSSSSYSSSSYSSSSYSSSSYSSSSYNSSSYS
SSSYSSSSYSSSSYSSSSYSSSSYSSSSILSTSTSSSDWKRKVPARRVLRTRRFLKCVTRCTLRCILFRS
AKTCARKCSRRCLKRVF

>AAY29122.1 cement precursor protein 3B variant 3 [Phragmatopoma californica]
MKCFTIFAAILVALCYIQISEAGCCKRYSSSGYSSSSSSSSSSSSSYSSSSSSYSSSSSSYSGSSSSSSS
YSSSSSSSSSYSSSSSSSSSSYSSSSSSYSSSSSSSYSSSSSSSSSSYSSSSSGCSSSSSSSSSYSSSSS
SSSSYSSSSSSSYSSSSSSYSSSSSSSYSSSSSSSSSSYSSSSSSYSGSSSSSSSYSSSSSSSSSYSSSS
SSSSSSYGSSSSSYSSSSSSSYSSSSSSSSSSYSSSSSSYSSSSSSSYSSSSSSSSSSYSSSSSSSSGSS
YSSSSSSCSSSSSSSYSSSSSSSSSSYSSSSSSSYSSSSSSSGSSSYSSSSSSSSSSSSYSSS

>GH160602.1_translated Pc-4 Phragmatopoma Californica adhesive gland cDNA library Phragmatopoma californica cDNA clone B21_N11, mRNA sequence
LIVTCSLQQIDEQCFFIMPTLYKKVGKLVILAIIVTVASVASAGYPTYSPSGGTHSGYNGPHGNVVKKTYRGPYGAGAAK
AWNGYHGAGYTSVHHGPASTSWHTSWSNKKGGYGYGLKNKGYGYGLKKVGYGVGLHAAGWHGVGPYGAGYHGAGWNGLGY
HGAGYGVHGVGLHGAGYGLHGVGLHGVGYGLHGVGLHGAGYGLHGVGLHGAGYGIHGVGLHGAGYGIHGVGLHGVGYGLH
GVGLHGAGYGLHGVGLHGAGYGIHGVGLHGAGCGIHKTACYGVGLHGHY

>GH160603.1_translated Pc-5 Phragmatopoma Californica adhesive gland cDNA library Phragmatopoma californica cDNA clone H13_N16, mRNA sequence
CQLCTKKLAMKFLVLLALVASASAYYPLMGGFHGGWHAPMVHGGLYHGGWHAPMVHGGLYHGGW
HAPIVHGGWHAPVFHAPAPIHTVSHSVVNHVPMMPMWHHPAPAPAPAPRPGRTIILGGGK
YGPFGKYGGGAGLLALGALGGNGGFWKRR

>CCD57439.1 cement precursor protein 1 [Sabellaria alveolata]
MKVLVLLALVSAVYSCGWNGRGACGGGACGKACGAKAYGFGGKAGYGVYGKGAYGAKGLGYGNKAAYGGF
GKGAYGAKGLGYGNKAAYGGFGRGAYGAKGLGYGGKASYGAYGKGAYGAAKGFGYGNKAGYGAYGKGAYG
AKGLGYGNKVGYGAIGKGAYGAKGLGYGSKGGYGAYGKGAYGAKGLGYGSKGGYGAYGKAKVGYGGYGAK
AAGYGTKGGYGGAYGKGAYGKTGY

>CCD57460.1 cement precursor protein 2 [Sabellaria alveolata]
MKLLILVALAASISCALACGGAGCGGGWGAAKGGACGGRWGSKGGCGAHKAAWGVHKAAWGAGHGYGGVH
KAAWGAGHGYGVVHKAAGFGYGAHKAAWGHKAAGYGAGHGGYGVHKAAGYGGYGVHKAAGLGGYGVHKAA
GYGGYGVDKAAGLGGYGVHKAAGYGGYGVHKAAGYGGYGVHKAAGLGGYGAHKAAGYGGYGAGAHKAAAG
YGYGAHKAAAGYGYGAHKAAAGYGGGY

>CCD57480.1 cement precursor protein 3A [Sabellaria alveolata]
MKTIVLFAFVLVALCLVHSEARAYGSSSSYSSSSSSSYSSSSSSSSSSSSSSSSSSSSSSSSSSSSSSSS
SSSSSSSSSSSSSSSSSSSSSSSSSSSSGNTSNSRSSGAGSSSSSSSGDGSSSSTSSSSSNSSGSSNSDN
SSRSSARSSGSSRRSSQSSSNFGMNLRFNMKKSSSESSRSSSSSSSSSNDSSDSSSSSGSSSSSRSSGSS
NSSSASSSRSSSSSSSSSSSSSYSSS

>CCD57502.1 cement precursor protein 3B [Sabellaria alveolata]
MKTFAVFAFVLVALCIFHTEAKSYGKSSSSYSSSSSSSSSSSYSSSSSSSSSSSSSSSSSSYSSSSDSSS
YSKSSSSSSSSGRSSSRSSGSSESSASSTSSSQSKSSSQSKSSARSCSKSSSEYGLCMKFNVDKSSSDSS
CSSSSSSSSGRGSSGSSSSSSSSSSGKSSSYSSSTSSSYSSSSSSSSSSYSSSSSYSSSSSSSYSSSSSS
HH
