# Supplementary material for: Integrating Embryonic Development and Evolutionary History to Characterize Tentacle-Specific Cell Types in a Ctenophore
Source: Mol Biol Evol. 2018 Aug 30;35(12):2940–56. doi: 10.1093/molbev/msy171 (PMC6278862; doi:10.1093/molbev/msy171)
Supplement: Supplementary Data [file msy171_supp.zip › Supplementary_File_3_B_ovata_Sox.txt]

>Bova09491_Sox2
MAIQRVYHIPPGSPLSSTVLLNSVCVYSARSRSRDTLRALSFVVNSITLTSLGGLNTVIQTLPPQGHSPN
SNMPSSTTPTSTSLKEKTERIKRPMNAFMVWSRGQRRKMAQENPKMHNSEISKRLGMDWKMLTEDEKKPF
IEEAKRLRALHMKEFPDYKYRPRRKAKTSMKKDRFGVACPVGTDNRLLMDRSSLMMQNSLPTNNGYIPTS
TYKAMMEAYQSQAALHRSTGPTAVPYATTEIGTRYPEFVTNPYHGYMSPGTCTSPYSQPLASPMYRTAQH
SAGVKSEPQVSVKSEPSISSPTIGGSTDKCPRDLTDMINMYLTAQDPAHYGMHPDSTLMMNGGAMQPLTH
L
>Bova05727_Sox2
MIQLFHSCYKPHYWQNYSIISPSCTTYLFLLFAMSTPLSDNEVTPAECPPPAKRTDGHIKRPMNAFMVWS
QIQRAKIVKEKPSMHNAVISKQLGIAWKQLSPEERLPFMIESERLKRVHQLKYPDYKYRPKKRTKSEKEA
DTLLLQRKAEIRRQHAARSSTSRSPVISQAIPSTSTTSTESVRSSSPSPRSSSADSRSSSSSGSNTGGSC
VTVIPAVMNSAAPSTTAVPLSLGLQSTTMSYKTPNKRHKKMTRHIISPVLSGSQSTTTSSRPVYSLPLIK
RKRAIIKTEKSSDLVTDRFEFCEAPIPRKVVKRTSIQNGDTFRGKRLKFSDTATSTATSTATTCVVFRRH
FPPPSPPGSTRRPGFASPPPPPLSAQKRFQACSPILPHESQIISELAPPPATVRQTDPDMSSPGKGCHSN
TTPLEIYFDNYVDFFKGCLNETEVSLSNYTTDEVWNLIKLESPFEDTSVNSSGGNLWTGSGGSTACC
>Bova056518_Sox3
MMQEQTSEVDIVEIIKSFNWNITPDRVDYTTLADDGTKRIKRPMNAFMVWAQAARRKLAERHPYLHNAEL
SKTLGKVWKQLSEPDKRPFVDEAERLRQQHRREHPEYKYRPKRKKSSPLKGLQMEDNHLNLKEESDSPVN
NCTANPVQNQDTLPKGLHSQLSSPPPHISSQQLAAASPSSATSFYPYNGLRGAHGSSFHVNPNSDYITCS
RVSAEYTPTDFLAPNRDYSSSHVYANSLQHPVDIMNTASANQYSAGCLPEEPDSILLRDMVANFAARGAD
MAQTLASGQNLVKQDHVTSVPEGQIMSPRVEQLHHQQHRLSPSTTVPRSSEGYPTHIDPKSASGILSPVA
RSIRMANEVTGISTGEFYTAPHTSFTTDNFATDDGSLLGAASSGLLSSLPTPNPSLLSDLFVDSKEFDRY
LPEDQHSEFMTPRETVPLTHHYNPLVSYNRDSTAWSGSQLSV
>Bova040916_Sox4
MIHKKQHPEYKYRPKKRKHLKRPTERLPHEIESLAKRALLNPDHEFTANTRALISQQNACVSPDSTNSSP
ESNRQPCQYRYRGPVSSFPSHNSSPMSNEGLVSTLSSCTAAEPSRVYLASEASNPYSTSASVLAGAAPAY
ENPPLVKVEHKSFYPGGPVQQTSITSPPYSLKSSGSSSPRTPTTTTPLLVSSPPAAITHVSPVTLVENVT
CEMPRAIMTSPSRDLVATQQNTSPHDQSKLVIDALSSLNDIKDIDVNEFDMYLPREGGQHHVNSSCSSKS
>Bova047313_Sox5
MHLSFVSVSWFKLKWEGSSNNRTYEEYQYMFDIGNYHRIAKWSEGLWCDISACLVDLFNYITSATTSLIS
IERIVLLTWVIAIMISLHVPITMTKGYYVVQIAQCLPNFGSKMGTYIAIRVRLVYYGTTFLLIAGACVLT
LRVVVKFTLANRRQLRELRAMGKRVAGATDKHHRHNTDSVRIIRKSKVIKKTVTLMLVVILSLVTWFPHI
LVYFLKTLVRDKIKLSEQQLMNLRMVVWYFCYLSAALNPFVYAFRLPKFQLVFIGMRRRYVRFTTTVNRR
LKILAKMKPASPASPRFRHGTDRANTMEIHQITTNDSYISNVVTSCNNDGVMIRRVEACRAACQQNGNTP
ENAHIKRPMNAFMCWAQVARRRLADEKPELRNTELSKILGQMWKELNKEQKTPYIMKAEQLRNQHKTQYP
NYKYRPKRKRSSKFSIVRPQRPKSGSLLGQEEKSSHNPEFLCDIVKEENVLAVNGNQASTKPLCTKSTMN
NLGPSLMEDKMEVHLSKLTVPRSEVISCGSALASHRQTINSSASASPSVTSKSTNTIRHPPTAFSQLQTG
HVSLIGTNNSILSHAGYPKTYQTLPHQPQTTDDKSVCPLLPYIHYSYTND
>Bova037918_Sox6
MLYHHHLHHGSVPPGISDTSHYQCLTRLMVTCVIVLCILHIPTVSYTLPQYPTHSHSILHTPTVSYTLPQ
YPTHSHSILHTPTVSYTLPQYPTHSHCILQTPSVSYTLPQYPTHSHSILHTPTVSYTLPQYPTHSHSILH
TPTVSYTLPQYPTHSHSILHTPTVSYTLPQYSTHSHSILHNPTVSYTIPQYPTHSHSILHTPTVSYTLPQ
YPTHSHCILHTPTVSYTLPQYPTHSHSILHTPTVSYTLPLYPTDSLSILHTPTVSYTLPQYPTHSHSILH
TPTVSYTLPQYPTHSHSILHTPTVSYTLPQYPTHSHSILHTPTVSYTLPQYPTHSHSILHTPTVSYTLPQ
YPTHSHSILHTPTVSYTLPQYLTHSHSILHTPTVSYTLPQYPTHSHCILHTPTVSYTLPQYPTHSHSILH
TPTVSYTLPQYPTHSHSILHTPTVSYTLPQYPTHSHSILRTPTVSYALPQYPSTHYFTHLDTHPQSHTVF
GTISTVCITRGHSPHRIPEISRSYHVKRPMNAFMVWSQIERKKLADQHPDLHNSELSKMLGHLWRLLTED
EKRPFVEKAERLRAQHMEEHPGYKYRPRRRQQIKHYEQTRSPLGLCPPALFPAIGAGIRKPATPLDLLTN
SYAAYSSALTQGLTAQQLQQLNTIEALRPPLVMPVALRPSPGSPASSPTVGGASSATPTSSTSPSAPSSS
GESAADTLASLQLRYQQNLATQLSQYQNLSQIPHLCRCPPTQLACTCGASTLSLSALNSQIQAQKTLTSQ
LELQKSLVSQLELQKTFANQLEAQQKGAARLLCKTDPGKVTETSTSQAETLSLTPTLDVQKALSAHLEVQ
KTLATHLEAQKILAHQLEAQKLLASHFENSKRENPLFNWR
